# Supplementary material for: Cone opponent functional domains in primary visual cortex combine signals for color appearance mechanisms
Source: Nat Commun. 2022 Oct 25;13:6344. doi: 10.1038/s41467-022-34020-2 (PMC9596481; doi:10.1038/s41467-022-34020-2)
Supplement: Supplementary file 3 — Source Data [file 41467_2022_34020_MOESM3_ESM.xlsx]

## Sheet: Figure 2efgh
Fluorescence signal and inferred spike rate
L.signal	L.spike rate	M.signal	M.spike rate	S.signal	S.spike rate	Achro.signal	Achro.spike rate
0.0980583	0	0.0823063	0	-0.0621373	0	0.0564899	0
0.0112667	0	0.0258013	0	-0.000469789	0	0.0452625	0
-0.0755249	0	-0.0087865	0	0.0611978	0	0.0329867	0
-0.0128927	0	0.0665049	0	0.00541436	0	0.0318748	0
0.0497395	0	0.141796	0	-0.050369	0	0.0306848	0
-0.0975256	0	-0.0846096	0	0.014213	0	-0.0226316	0
-0.244791	0	-0.311016	0	0.112096	0	-0.0748216	0
-0.0320624	0	-0.0777962	0.610869	0.185183	0	-0.07099	0
0.180666	0	0.166456	0.77878	0.224969	0	-0.0602994	0
0.031543	0	0.18354	0	0.212331	0	0.0670322	0.535512
-0.134053	0	0.189591	0	0.185757	0	0.187505	0
-0.160687	0	0.0681851	0	0.13061	0	0.121038	0
-0.17085	0	-0.0532206	0	0.0893984	0	0.0265066	0
-0.0026311	0	0.0262779	0	0.155368	0	-0.030027	0
0.165588	0	0.105776	0	0.221338	0	-0.0596612	0
-0.0993962	0	-0.0245481	0	0.156754	0	-0.0609	0
-0.36438	0	-0.154873	0	0.0840569	0	-0.0620549	0
-0.178378	0	-0.074473	0	0.0707987	0	-0.0737204	0
0.00762428	0	0.0462911	0	0.0656543	0	-0.0843052	0
-0.0184859	0	0.133895	0	0.0787938	0	-0.0357101	0
-0.0445961	0	0.181134	0	0.0919334	0	0.012885	0
-0.0231933	0	0.157192	0	0.050254	0	-0.00183076	0
-0.00179041	0	0.103575	0	-0.0156373	0	-0.0165465	0
-0.0961026	0	-0.0376555	0	-0.071777	0	0.0719691	0
-0.190415	0	-0.149211	0	-0.103705	0	0.160485	0
-0.0498069	0	-0.085641	0	-0.0458946	0	0.0772704	0
0.0908009	0	-0.0184278	0	0.0423001	0	-0.00594382	0
0.0783977	0	-0.0145587	0	0.109539	0	0.062214	0
0.0473642	0	-0.0107122	0	0.146393	0	0.130372	0
-0.0929771	0	0.0454776	0	0.109375	0	0.0401288	0
-0.214688	0	0.106869	0	0.0629898	0	-0.0501142	0
-0.195527	0	0.121131	0	0.0505352	0	0.0367165	0.533062
-0.152563	0	0.127629	0	0.0388246	0	0.157597	0.829513
-0.0388058	0	0.129339	0	0.00438124	0	0.225282	0
0.0511479	0	0.12999	0	-0.0214379	0	0.258916	0
-0.00181594	0	0.0965521	0	0.00660479	0	0.159868	0
-0.0903223	0	0.0631145	0	0.0610099	0	0.0608197	0
-0.162	0	0.0747169	0	0.13489	0	0.0623696	0
-0.233199	0	0.0863193	0	0.207262	0	0.0667231	0
-0.3196	0	0.00290873	0	0.257338	0	0.123971	0
-0.370935	0	-0.0805018	0	0.282561	0	0.178415	0
-0.204259	0	0.00531391	0	0.141718	0	0.0931863	0
-0.0375825	0	0.0928952	0	0.000876164	0	0.00795783	0
-0.0998673	0	0.0955804	0	0.103145	0	0.0471927	0
-0.162152	0	0.0964999	0	0.205413	0	0.0864276	0
-0.0847931	0	0.0289565	0	0.104204	0	0.0271807	0
0.0219714	0	-0.0565809	0	0.00299379	0	-0.0320663	0
0.0798801	0	-0.0891021	0	0.0783335	0	0.0644449	0
0.108383	0	-0.103629	0	0.153673	0	0.160956	0
-0.108114	0	-0.0527472	0	0.0945624	0	0.143665	0
-0.324611	0	0.0296655	0	0.0354517	0	0.11233	0
-0.25359	0	0.105271	0	0.0841424	0	0.0720575	0
-0.131557	0.318808	0.149346	0	0.17492	0.802228	0.0458286	0
0.00213905	0	0.110844	0	0.302121	0.470801	0.0507029	0
0.0848217	0	0.0679625	0	0.387234	0	0.0610879	0
0.0447923	0	0.0631021	0	0.320991	0	0.0774893	0
-0.0338129	0	0.0581499	0	0.223888	0	0.100771	0
-0.163421	0	0.0056334	0	0.15886	0	0.129499	0
-0.254454	0	-0.042413	0	0.124691	0	0.166765	0
-0.238265	0	0.0830847	0	0.130678	0	0.234461	0
-0.201112	0	0.208582	0	0.145574	0	0.281227	0
-0.0926256	0	0.173976	0	0.210729	0	0.147434	0
-0.00510443	0	0.105949	0	0.266975	0	0.0136422	0
-0.0507167	0	-0.00658874	0	0.12988	0	0.112489	0
-0.0963291	0	-0.0857066	0	-0.00721387	0	0.211336	0
-0.0203824	0	0.0992623	0	0.129299	0	0.118898	0
0.0692922	0	0.284231	0	0.265812	0	0.0264604	0
0.0913515	0	0.1663	0	0.148519	0	0.0789857	0
0.102204	0	0.0483679	0	0.0312266	0	0.131511	0
0.106441	0	0.0500653	0	0.0393544	0	0.0843336	0
0.108157	0	0.0549061	0	0.06024	0	0.00749129	0
0.0217513	0	0.138228	0	0.148965	0.914858	-0.0642137	0
-0.0698134	0	0.218406	0	0.271879	0.954526	-0.106254	0
-0.077869	0	0.102633	0	0.379735	0	-0.0609744	0
-0.0807658	0	-0.013141	0	0.440645	0	-0.0156951	0
-0.0131932	0	0.0496593	0	0.337875	0	-0.059203	0
0.0543795	0	0.147238	0	0.235106	0	-0.109447	0
0.00622211	0	0.226042	0	0.261349	0	-0.120681	0
-0.0659108	0	0.270067	0	0.287592	0	-0.125179	0
-0.117767	0	0.187851	0	0.185431	0	-0.0547506	0
-0.145647	0	0.0810582	0	0.0832709	0	0.0156778	0
0.00648444	0	0.0355546	0	0.111964	0	0.0121376	0
0.158616	0	0.0146281	0	0.142954	0	0.00488917	0
0.0791833	0	0.0426778	0	0.146592	0	-0.00500895	0
-0.00024907	0	0.099861	0	0.147933	0	-0.0188413	0
0.0793486	0	0.206512	0	0.147055	0	-0.044138	0
0.158946	0	0.28403	0	0.146176	0	-0.061792	0
0.0720363	0	0.0824104	0	0.252607	0	-0.0336945	0
-0.0148737	0	-0.13046	0	0.359037	0	0.0134688	0
0.0243907	0	-0.147981	0	0.326445	0	0.0583231	0
0.0636551	0	-0.154252	0	0.293853	0	0.0907609	0
-0.0409356	0	0.0553486	0.792305	0.300664	0	0.0992438	0
-0.145526	0	0.264949	0	0.307476	0	0.106823	0
-0.00538762	0	0.174419	0	0.220736	0	0.122388	0
0.134751	0	0.0684792	0	0.133995	0	0.147202	0
0.031672	0	0.0501357	0	0.181334	0	0.207204	0.211136
-0.071407	0	0.0319256	0	0.228674	0	0.263734	0
-0.0653154	0	-0.0687628	0	0.20232	0	0.283855	0
-0.0506605	0	-0.154175	0	0.145413	0	0.292455	0
-0.00455833	0	-0.0943892	0	0.0153079	0	0.191985	0
0.0474927	0	-0.016433	0	-0.0842439	0	0.0915158	0
0.0753539	0	0.0173346	0	-0.00578445	0	0.116071	0
0.088703	0	0.0329318	0	0.0953052	0	0.140626	0
0.0771352	0	-0.0651818	0	0.125129	0.536185	0.0613552	0
0.0511949	0	-0.163295	0	0.15582	0.634792	-0.0194624	0
0.00144503	0	-0.0347464	0	0.272745	0	-0.0218126	0
-0.0718378	0	0.0938026	0	0.366173	0	-0.0226163	0
-0.189549	0	0.0160651	0	0.298823	0	-0.010505	0
-0.269356	0	-0.0616724	0	0.210278	0	0.0181988	0
-0.267062	0	-0.00117488	0	0.170567	0	0.115249	0
-0.260655	0	0.0731215	0	0.152052	0	0.195708	0
-0.211219	0.873217	0.0973723	0	0.212612	0	0.0744297	0
-0.109543	1.22077	0.107824	0	0.273172	0	-0.0468483	0
0.135996	1.27697	-0.0128762	0	0.144467	0	-0.00991382	0
0.333946	1.06949	-0.133577	0	0.0157627	0	0.0573869	0
0.347455	0	0.0745907	0	0.0728036	0	0.145329	0
0.352199	0	0.282758	0	0.147011	0	0.202905	0
0.236423	0	0.0235203	0	0.168567	0.77644	0.170846	0
0.120647	0	-0.235717	0	0.193505	1.10443	0.114227	0
0.353342	0.718943	-0.0717892	0	0.365826	1.221	0.0468963	0
0.586038	0	0.130372	0.773499	0.547362	1.1173	0.00412422	0
0.410813	0	0.197817	0	0.598026	0.183623	0.0857216	0
0.235589	0	0.227028	0	0.618927	0	0.167319	0
0.355648	0	0.194962	0	0.560335	0	0.155032	0
0.475708	0	0.14151	0	0.46128	0	0.142744	0
0.182778	0	0.0931379	0	0.369954	0	0.184559	0
-0.110152	0	0.0559494	0	0.294988	0	0.226373	0
0.00680849	0	0.0433832	0	0.248992	0	0.196623	0
0.186081	1.00031	0.0291592	0	0.2271	0	0.161913	0
0.324797	0.944728	-0.0801711	0	0.228352	0	0.153573	0
0.401203	0	-0.177643	0	0.231682	0	0.150192	0
0.376732	0	0.0311974	0.466448	0.255014	0	0.157803	0
0.322516	0	0.240037	0	0.276268	0	0.165415	0
0.20896	0	0.17058	0	0.236341	0	0.0824253	0
0.0786324	0	0.0861465	0	0.158312	0	-0.000564332	0
-0.0198378	0	0.0600629	0	0.0316177	0	0.0815525	0
-0.071789	0	0.0489555	0	-0.0569748	0	0.163669	0
-0.0402597	0	0.0724327	0	0.0165406	1.14811	0.151952	0
0.021476	0	0.09591	0	0.171866	1.56823	0.134487	0
0.122333	0	0.091599	0	0.426447	1.76943	0.125665	0
0.192983	0	0.0797987	0	0.745969	1.84089	0.115526	0
0.14491	0	-0.0304684	0	1.09388	1.79077	0.0955054	0
0.0626349	0	-0.133246	0	1.34647	1.62161	0.060079	0
-0.0264329	0	-0.0997429	0	1.43423	1.34618	-0.0697589	0
-0.0812994	1.12732	-0.0251356	0.67572	1.47056	0.975045	-0.177126	0
0.201755	1.48832	0.16697	0	1.45033	0.407988	-0.041872	0
0.565023	1.56185	0.317972	0	1.4301	0	0.093382	0
0.681771	1.5056	0.115281	0	1.46413	0	0.0907767	0
0.77842	1.44838	-0.0874097	0	1.49815	0	0.0848983	0
0.913262	1.44255	-0.0452128	0	1.48711	0	0.0730278	0
1.05381	1.44016	-0.00301584	0	1.46378	0	0.0562365	0
1.20101	1.38595	-0.0409239	0	1.41454	0	0.0330059	0
1.306	1.24939	-0.0829427	0	1.37757	0	0.017969	0
1.34683	0.985135	-0.08958	0	1.42283	0	0.0349343	0
1.36406	0	-0.0921066	0	1.46809	0	0.0518996	0
1.30285	0	0.0132465	0.723839	1.41461	0	0.0304113	0
1.22306	0	0.158257	0.691249	1.3355	0	0.0089229	0
1.18856	0	0.236133	0	1.28094	0	0.0207466	0
1.17263	0	0.274351	0	1.252	0	0.033294	0
1.18815	0.231222	0.168701	0	1.27743	0	0.0344253	0
1.20592	0.294176	0.0206656	0	1.30286	0	0.0348328	0
1.20965	0	-0.0641811	0	1.26713	0	-0.0835841	0
1.21112	0	-0.106643	0	1.20692	0	-0.202001	0
1.16757	0	-0.012046	0	1.15746	0	-0.151465	0
1.09082	0	0.0825515	0	1.1069	0	-0.0710963	0
1.02339	0	-0.00330638	0	1.05178	0	-0.0152083	0.7521
0.942735	0	-0.0891642	0	1.00211	0	0.0385385	0.712726
0.795169	0	-0.0823198	0	0.959337	0	0.108343	0
0.694014	0	-0.0662962	0	0.936701	0	0.150456	0
0.771599	0	-0.01516	0	0.986003	0	0.140178	0
0.849185	0	0.0267971	0	1.03531	0	0.116182	0
0.73663	0	0.017947	0	1.02805	0	0.0405776	0
0.600431	0	0.00909692	0	1.00931	0	-0.0213097	0
0.559416	0	0.108089	0	0.905387	0	0.00374404	0
0.542045	0	0.207081	0	0.812943	0	0.0549511	0.755878
0.571416	0	0.0609497	0	0.856087	0	0.134289	1.01359
0.600787	0	-0.0851818	0	0.899232	0	0.221477	0.961165
0.515842	0	0.00508076	0	0.761122	0	0.29595	0
0.430898	0	0.0953433	0	0.623012	0	0.336422	0
0.490243	0	0.0787889	0	0.704063	0	0.257702	0
0.549588	0	0.0622344	0	0.785115	0	0.158756	0
0.380144	0	0.0686107	0	0.709818	0	0.122454	0
0.2107	0	0.0851804	0	0.634521	0	0.106377	0
0.286101	0.753064	0.18167	0	0.677635	0	0.120078	0
0.425288	1.21588	0.267966	0	0.720749	0	0.147357	0
0.606474	1.26463	0.173871	0	0.66348	0	0.193067	0
0.739892	1.08335	0.0450727	0	0.606212	0	0.227874	0
0.765737	0	-0.0126516	0	0.622828	0	0.23208	0
0.775563	0	-0.0557217	0	0.639443	0	0.233609	0
0.66713	0	-0.0990424	0	0.606411	0	0.189179	0
0.558696	0	-0.122313	0	0.559285	0	0.144749	0
0.595734	0	-0.0640787	0	0.539297	0	0.207965	0
0.632772	0	-0.00584411	0	0.515812	0	0.271181	0
0.567972	0	-0.0162478	0	0.414788	0	0.253624	0
0.467892	0	-0.0266514	0	0.331355	0	0.216282	0
0.388581	0	0.025907	0	0.412723	0	0.135511	0
0.34455	0	0.0784654	0	0.494091	0	0.0745265	0
0.359175	0	0.0258905	0	0.437225	0	0.100535	0
0.373799	0	-0.0266844	0	0.378357	0	0.156053	0.908137
0.351675	0	0.070683	0	0.376276	0	0.277685	0.877707
0.304821	0	0.184208	0	0.374209	0	0.369809	0
0.205045	0	0.210627	0	0.324628	0	0.31857	0
0.13	0	0.222372	0	0.277036	0	0.241638	0
0.136466	0	0.224722	0	0.410483	0	0.19729	0
0.152482	0	0.225588	0	0.54393	0	0.155862	0
0.220794	0	0.0868549	0	0.328645	0	0.0959202	0
0.279555	0	-0.0518784	0	0.11336	0	0.0587516	0.964799
0.182048	0	-0.0131736	0	0.120239	0	0.260476	1.24974
0.038468	0	0.0255312	0	0.136941	0	0.462201	1.12182
-0.059147	0	0.0176478	0	0.178544	0.871579	0.425966	0
-0.110689	0	-0.00196137	0	0.254755	1.14456	0.389387	0
0.0603827	0.607473	-0.0875951	0	0.457798	1.068	0.38887	0
0.231454	0.684731	-0.161503	0	0.616409	0	0.388695	0
0.191451	0.651764	0.0132434	0.792694	0.518961	0	0.401638	0
0.151449	0.958519	0.20521	0.734809	0.393111	0	0.428544	0.0585773
0.339988	1.14158	0.232825	0	0.340818	0	0.482194	0
0.537038	1.1284	0.24322	0	0.316926	0	0.52188	0
0.546108	1.00513	0.156885	0	0.34724	0	0.494944	0
0.554846	0.903502	0.0523656	0	0.400319	0	0.440421	0
0.659477	0.69885	0.0208069	0	0.461844	0	0.341133	0
0.755929	0	0.00743323	0	0.500602	0	0.269432	0
0.700716	0	0.0242812	0	0.335944	0	0.284129	0
0.603004	0	0.0435617	0	0.171285	0	0.298826	0
0.486069	0	0.0462471	0	0.245573	0	0.239366	0
0.411634	0	0.0491837	0	0.331993	0	0.166426	0
0.512277	0	0.109809	0	0.35235	0	0.146594	0
0.61292	0	0.167751	0	0.360575	0	0.132576	0
0.455904	0	0.125083	0	0.345771	0	0.114735	0
0.298888	0	0.0824148	0	0.31694	0	0.104559	0
0.381811	0	0.105002	0	0.270645	0	0.147927	0
0.464734	0	0.127588	0	0.238377	0	0.191295	0
0.275603	0	0.0982784	0	0.29521	0	0.0910111	0
0.0864721	0	0.0428641	0	0.352043	0	-0.009273	0
0.229004	0	-0.0382067	0	0.135217	0	0.0548457	0
0.371536	0	-0.0931731	0	-0.0816092	0	0.118964	0
0.325464	0	-0.0602249	0	0.0482078	0	0.0413952	0
0.279393	0	-0.0272767	0	0.215309	0.728771	-0.036174	0
0.312871	0	-0.0449974	0	0.283739	0	-0.029708	0
0.346349	0	-0.062718	0	0.314885	0	-0.0128218	0
0.185291	0	-0.0174854	0	0.253607	0	0.0857418	0.788458
0.0242325	0	0.0541378	0	0.168878	0	0.180925	0.485475
0.199363	0	0.115463	0	0.122603	0	0.192035	0
0.374494	0	0.150397	0	0.0997802	0	0.196106	0
0.336721	0	0.127673	0	0.105762	0	0.169593	0
0.265294	0	0.0923383	0	0.122339	0.767425	0.11964	0
0.16074	0	0.0637354	0	0.302408	0.686703	0.0473468	0
0.0898393	0	0.0477435	0	0.471882	0	-0.00150749	0
0.091491	0	0.0727023	0	0.333335	0	0.022483	0
0.0931427	0	0.115467	0	0.17181	0	0.0678628	0
0.056941	0	0.145009	1.10387	0.133187	0	0.134357	0
0.0207394	0	0.190569	1.46018	0.117542	0	0.179461	0
0.0945581	0	0.495236	1.64378	0.148009	0	0.151504	0
0.168377	0	0.871899	1.66661	0.178476	0	0.107002	0
0.0785245	0	1.05462	1.57004	0.178346	0	0.068277	0
-0.0266744	0	1.17889	1.44146	0.177961	0	0.0460974	1.16866
-0.0513456	0	1.24722	1.37756	0.160438	0	0.199897	1.54015
-0.0630993	0	1.3159	1.37784	0.14317	0	0.442803	1.65358
-0.067117	0	1.49703	1.33767	0.150703	0	0.649143	1.57807
-0.0687054	0	1.63045	1.17749	0.158236	0	0.766377	1.34427
0.0162714	0	1.60441	0.880284	0.117065	0	0.76503	0.955434
0.101248	0	1.57467	0.317943	0.0692293	0	0.761916	0
0.0876652	0	1.56982	0	0.0580567	0	0.755175	0
0.0556585	0	1.56614	0	0.0535496	0	0.744903	0
-0.0496293	0	1.56107	0	0.0817711	0	0.728217	0
-0.136493	0	1.55367	0	0.132551	0	0.716827	0
0.0587478	0	1.53773	0	0.196426	0	0.717119	0
0.253989	0	1.50937	0	0.237742	0	0.717922	0
0.078649	0	1.42469	0	0.170368	0	0.725817	0
-0.106542	0	1.35181	0	0.102994	0	0.733202	0
-0.121889	0	1.34557	0	0.136286	0	0.710095	0
-0.127384	0	1.33997	0	0.169578	0	0.668052	0
-0.000818543	0	1.31035	0	0.0945275	0	0.619139	0
0.125747	0	1.2856	0.830652	0.0194774	0	0.577597	0
0.0699627	0	1.39347	0.845339	0.0862467	0	0.559469	0
0.0141787	0	1.50135	0	0.153016	0	0.546517	0
0.021374	0	1.40323	0	0.111788	0	0.537192	0
0.0285693	0	1.2792	0	0.0410615	0	0.524808	0
-0.0739835	0	1.24287	0	-0.0360445	0	0.44709	0
-0.208748	0	1.21161	0	-0.0836529	0	0.378821	0
-0.269068	0	1.14971	0	0.0281831	0	0.495765	0.7731
-0.297176	0	1.10288	0	0.140019	0	0.61271	0
-0.283003	0	1.09657	0	0.0798908	0	0.582524	0
-0.247303	0	1.08996	0	0.0197624	0	0.522338	0
-0.0790787	0	0.98382	0	0.091804	0	0.435749	0
0.0676179	0	0.883755	0	0.163846	0	0.343802	0
-0.032974	0	0.979349	0.666384	0.0652806	0	0.267575	0
-0.133566	0	1.08985	0.609672	-0.0332843	0	0.226705	0
-0.123917	0	1.11473	0	0.0266157	0	0.267477	0
-0.114268	0	1.12471	0	0.0865156	0	0.308248	0
-0.160705	0	0.911241	0	0.0307218	0	0.280385	0
-0.207142	0	0.697773	0	-0.025072	0	0.229207	0
-0.0595939	0	0.812848	0	0.0204873	0	0.160682	0
0.087954	0	0.927923	0	0.0660466	0	0.115474	0
-0.00165081	0	0.804332	0	0.0294748	0	0.117967	0
-0.0912557	0	0.605573	0	-0.00709698	0	0.124926	0
0.0158109	0	0.427132	0	0.0571978	0	0.208237	0
0.122878	0	0.323857	0	0.121493	0	0.287082	0
-0.0578691	0	0.411346	0	0.0279655	0	0.207187	0
-0.238616	0	0.530421	0.620508	-0.0655616	0	0.124726	0
-0.0401932	0	0.591717	0	-0.0269288	0	0.122085	0
0.158229	0	0.621426	0	0.0418183	0	0.119426	0
0.0698514	0	0.570047	0	0.125456	0	0.0127129	0
-0.0185263	0	0.501828	0	0.17898	0	-0.0914147	0
0.0486418	0	0.469967	0	0.11697	0	-0.0696442	0
0.11581	0	0.454945	0	0.05496	0	-0.0300716	0
0.055849	0	0.485928	0	0.137718	0	0.0108273	0
-0.0269234	0	0.516911	0	0.220475	0	0.0547836	0
-0.0718576	0	0.381127	0	0.121593	0	0.106247	0
-0.0939803	0	0.245343	0	0.0227114	0	0.136851	0
0.0193971	0	0.253636	0	0.131284	0	0.115399	0
0.132774	0	0.271897	0	0.239856	0	0.0939474	0
-0.0216515	0	0.305389	0	0.223941	0	0.104755	0
-0.176077	0	0.351884	0	0.208026	0	0.125945	0
-0.112136	0	0.417329	0	0.25699	0	0.160708	0
-0.0411128	0	0.459805	0	0.305953	0	0.185089	0
-0.0296614	0	0.289606	0	0.26596	0	0.176992	0
-0.0252908	0	0.119407	0	0.225968	0	0.167364	0
-0.0381369	0	0.249271	0	0.282829	0	0.165656	0
-0.0509831	0	0.379136	0	0.33969	0	0.163661	0
-0.0129437	0	0.244198	0	0.278912	0	0.0639188	0
0.0250958	0	0.10926	0	0.218134	0	-0.0340059	0
-0.0723478	0	0.112082	0	0.310178	0	-0.0195439	0
-0.169791	0	0.118401	0	0.402221	0	0.0133361	0
0.00455045	0	0.128628	0	0.25778	0	0.105541	0.381629
0.178892	0	0.148198	0	0.113339	0	0.179327	0
0.110834	0	0.247535	0	0.154753	0	0.159275	0
0.0267142	0	0.334032	0	0.221154	0	0.139224	0
-0.00167576	0	0.232331	0	0.280226	0	0.160216	0
-0.0140042	0	0.13063	0	0.314309	0	0.197952	0
-0.0109224	0	0.241335	0	0.161345	0	0.245275	0
-0.00784056	0	0.35204	0	0.00838177	0	0.275856	0
-0.0139125	0	0.189166	0	0.0780833	0	0.116124	0
-0.0294876	0	-0.0135059	0	0.147785	0	-0.0436074	0
-0.112143	0	-0.0842807	0	0.122796	0	0.0636027	0
-0.185294	0	-0.115258	0	0.097808	0	0.177179	0
-0.165885	0	0.0104126	0	0.127145	0	0.187118	0
-0.129832	0	0.136083	0	0.180373	0	0.190691	0
-0.0798778	0	0.127997	0	0.249028	0	0.186219	0
-0.0465682	0	0.110017	0	0.293792	0	0.181746	0
-0.0855233	0	0.0639792	0	0.210846	0	0.2024	0
-0.124478	0	0.0278363	0	0.0974419	0	0.223055	0
-0.0994729	0	0.140508	0	0.0380548	0	0.162353	0
-0.0744675	0	0.253181	0	0.00912601	0	0.0803897	0
-0.0938593	0	0.0593804	0	0.145639	0.23762	0.0446535	0
-0.113251	0	-0.13442	0	0.282152	0	0.019808	0
0.0746878	0.265031	-0.0466405	0	0.272716	0	0.0050787	0
0.262627	0	0.0608231	0	0.24895	0	-0.0117348	0
0.118215	0	0.0849637	0	0.137104	0	-0.0772069	0
-0.0261957	0	0.110135	0.583522	0.0395868	0	-0.130223	0
-0.00784898	0	0.250085	0	0.0431528	0	-0.0952516	0
0.0104978	0	0.369319	0	0.0530576	0	-0.0355423	0
-0.0496437	0	0.267882	0	0.16385	0	0.0286377	0
-0.135312	0	0.142473	0	0.268303	0	0.0680801	0
-0.187356	0	0.111806	0	0.138712	0	0.0429663	0
-0.213873	0	0.0816842	0	-0.00842087	0	0.0178524	0
-0.150431	0	-0.0321961	0	-0.0372815	0	0.0820686	0
-0.0477409	0	-0.122651	0	-0.0485997	0	0.16499	0
0.0462844	0	0.0494598	0	0.0287842	0	0.199426	0
0.101062	0	0.22157	0	0.108632	0	0.215156	0
0.000822957	0	0.180498	0	0.112333	0	0.129356	0
-0.0994162	0	0.110332	0	0.11372	0	0.0435551	0
-0.066498	0	0.034778	0	0.113956	0	0.0945306	0
-0.0335798	0	-0.0116815	0	0.114041	0	0.145506	0
-0.0651618	0	0.0699657	0	0.0834236	0	0.0832829	0
-0.0967439	0.470589	0.151613	0	0.0528066	0	0.0210596	0
0.0860816	0.908311	0.0927349	0	0.0716577	0	0.0762336	0
0.268907	0.53941	-0.00570587	0	0.0905088	0	0.145802	0
0.260219	0	-0.105084	0	0.0762127	0	0.17018	0
0.237767	0	-0.1649	0	0.052698	0	0.183226	0
0.112216	0	-0.0661027	0	0.0361094	0	0.18842	0
0.000428093	0	0.0467043	0	0.0167151	0	0.190551	0
0.00533557	0	0.0698574	0	-0.0255507	0	0.0745843	0
0.0179351	0	0.0790007	0	-0.0557922	0	-0.0458614	0
0.0852128	0	0.0594364	0	-0.0545936	0	-0.0527563	0
0.144798	0	0.0209123	0	-0.0512027	0	-0.0551722	0
0.0147753	0	-0.0431739	0	-0.00100137	0	-0.013181	0
-0.115248	0	-0.0883002	0	0.0470077	0	0.0500761	0
-0.00821371	0	0.0848758	0	-0.0162696	0	0.0963965	0
0.0988205	0	0.258052	0	-0.0982151	0	0.121451	0
0.0696782	0	-0.0378037	0	-0.132678	0	0.0796784	0
0.0169574	0	-0.333659	0	-0.148473	0	0.0379056	0
-0.0504478	0	-0.173861	0	-0.0274479	0	0.0471283	0
-0.0942745	0	-0.0140629	0	0.093577	0	0.0669558	0
-0.0813997	0	-0.0774919	0	0.0659919	0	0.111551	0
-0.0592748	0	-0.140921	0	0.020549	0	0.145542	0
-0.035028	0	-0.0670019	0.924271	-0.0233311	0	0.144987	0
-0.0200313	0	0.0778031	1.19195	-0.0493535	0	0.143384	0
-0.0793774	0	0.314728	1.07923	0.0812332	0	0.104496	0
-0.138724	0	0.480767	0	0.21182	0	0.0666568	0
-0.0852268	0	0.37145	0	0.0325728	0	0.0874759	0
0.00774039	0.421735	0.201208	0	-0.146674	0	0.108295	0
0.113091	0	0.0627459	0	-0.0646445	0	0.0515068	0
0.17897	0	-0.0147902	0	0.018503	0	-0.0052813	0
0.163095	0	0.111959	0	0.0196371	0	0.00291344	0
0.123924	0	0.247483	0	0.0207691	0	0.0213278	0
-0.0394135	0	0.261275	0	0.0934594	0	0.0621114	0
-0.179455	0	0.266292	0	0.165034	0	0.109477	0
-0.0233971	0	0.0972486	0	0.163389	0	0.144826	0
0.132661	0	-0.0717952	0	0.161744	0	0.163783	0
0.0427995	0	0.0801037	0	0.232579	0	0.164214	0
-0.0587643	0	0.232003	0	0.303413	0	0.164617	0
-0.0779477	0	0.11004	0	0.298739	0	0.167328	0
-0.0854289	0	-0.0119218	0	0.287731	0	0.174036	0
0.0232823	0	0.00463438	0	0.262573	0	0.23904	0
0.131994	0	0.0395464	0	0.221816	0	0.299662	0
-0.0682955	0	0.112746	0	0.145293	0	0.180042	0
-0.268585	0	0.167591	0	0.0907014	0	0.060423	0
-0.180477	0	0.16263	0	0.124001	0	0.170781	0
-0.0804308	0	0.150222	0	0.157301	0	0.28114	0
-0.0655266	0	0.0942513	0	0.052967	0	0.183753	0
-0.0530811	0	0.0457277	0	-0.0513673	0	0.0657563	0
-0.0174301	0	0.0461545	0	-0.0472392	0	0.0299644	0
0.00874018	0	0.0465813	0	-0.0358898	0	0.014782	0
-0.123797	0	0.0024253	0	0.0756965	0	0.137375	0.690421
-0.256334	0	-0.0417307	0	0.180061	0	0.259969	0
-0.199292	0	0.043018	0	0.102441	0	0.233333	0
-0.142251	0	0.127767	0	0.000664461	0	0.180609	0
-0.160989	0	0.0375174	0	-0.0444745	0	0.0913939	0
-0.179727	0	-0.0527319	0	-0.0654566	0	0.028268	0
-0.179555	0	0.00882245	0	-0.051396	0	0.058321	0
-0.179042	0	0.0703768	0	-0.0299418	0	0.107679	0
-0.0855152	0	0.0497058	0	-0.0186104	0	0.154902	0
0.00767037	0	0.00681196	0	-0.00460545	0	0.182822	0
-0.0585679	0	-0.0781828	0	0.0494576	0	0.152673	0
-0.124806	0	-0.140955	0	0.0934535	0	0.122524	0
-0.102382	0	0.06068	0	0.048162	0	0.219922	0
-0.0659055	0	0.262315	0	-0.0334304	0	0.317321	0
-0.0429653	0	0.158324	0	-0.136434	0	0.154483	0
-0.0121482	0.516038	0.043921	0	-0.203137	0	-0.00835471	0
0.117924	0.617373	0.0272048	0	-0.116289	0	0.00358199	0
0.226067	0	0.020901	0	0.00912601	0.382977	0.0270069	0
0.223289	0	0.094407	0	0.0889918	0	0.0655516	0
0.215263	0	0.167913	0	0.13029	0	0.0926082	0
0.0291383	0	0.0164895	0	0.0491095	0	0.0456608	0
-0.151739	0	-0.134934	0	-0.0320714	0	-0.00128665	0
-0.045663	0	-0.0038947	0	-0.022661	0	0.0591944	0
0.0907185	0	0.127145	0	0.000871393	0	0.119676	0
0.146277	0	0.0783571	0	0.106942	0	0.0659714	0
0.17153	0	0.0112002	0	0.19889	0	-0.0236217	0
0.154234	0	-0.0248743	0	0.139211	0	-0.113474	0
0.113224	0	-0.0425794	0	0.0795312	0	-0.167438	0
-0.0257259	0	-0.0065136	0	0.0822205	0	-0.0512885	0
-0.140962	0	0.0295522	0	0.0895808	0	0.0648605	0
-0.0690024	0	0.0170384	0	0.158272	0	0.0213746	0
0.00295682	0	-0.0122023	0	0.222292	0	-0.0221113	0
-0.0301588	0	-0.104706	0	0.199483	0	0.0119726	0
-0.07724	0	-0.180482	0	0.148181	0	0.0460565	0
-0.105652	0	-0.0790515	0	0.010638	0	0.0111075	0
-0.120098	0	0.0223791	0	-0.0984131	0	-0.0476062	0
-0.0792172	0	-0.128116	0	-0.00317952	0	-0.107737	0
-0.00978341	0	-0.278611	0	0.133037	0.582025	-0.144103	0
0.0636908	0	-0.0786581	0	0.216984	0	-0.113229	0
0.108612	0	0.121295	0	0.259948	0	-0.0531236	0.63712
0.0890281	0	0.0568309	0	0.15574	0	0.0417754	0.744551
0.048465	0	-0.0325571	0	0.0187469	0	0.110468	0
-0.0314001	0	-0.0818881	0	-0.030015	0	0.114047	0
-0.090286	0	-0.106295	0	-0.0713008	0	0.116754	0
-0.00441708	0	0.0644346	0	-0.141751	0	0.124676	0
0.0814518	0	0.235164	0	-0.186892	0	0.130444	0
-0.114652	0	0.136587	0	-0.0287566	0	0.12005	0
-0.310756	0	0.0268252	0	0.129379	0	0.0992049	0
-0.150602	0	0.00870193	0	0.0326575	0	0.0623942	0
0.00955118	0	0.00176384	0	-0.0640641	0	0.0360347	0
-0.0179069	0	0.138825	0	0.0425387	0	0.106796	0
-0.0615172	0	0.275885	0	0.149142	0	0.177558	0
-0.0992064	0	0.109677	0	0.148489	0	0.063835	0
-0.120743	0	-0.0565319	0	0.14658	0	-0.049888	0
0.078382	0.791084	0.0966345	0	0.0774835	0	0.00212019	0
0.277507	0	0.249801	0	0.00964484	0	0.0646941	0
0.201314	0	0.134733	0	0.0421661	0	0.082932	0
0.0837156	0	-0.030494	0	0.0846503	0	0.090604	0
0.00349996	0	-0.13369	0	0.103199	0	0.021818	0
-0.0608835	0	-0.186727	0	0.111785	0	-0.0469679	0
-0.113238	0	-0.112468	0	0.0815904	0	-0.0335813	0
-0.14002	0	0.00876177	0	0.0207416	0	-0.00393258	0
-0.100223	0	0.122669	0	-0.0884472	0	0.0597342	0.582001
-0.0604261	0	0.189605	0	-0.166982	0	0.129227	0.551256
-0.0681323	0	-0.0116204	0	-0.0922901	0	0.173323	0
-0.0847535	0	-0.212846	0	-0.0175986	0	0.195332	0
-0.12259	0	-0.0490001	0	-0.0197281	0	0.190333	0
-0.151511	0	0.155258	0.830991	-0.0238668	0	0.177507	0
-0.0886822	0	0.227245	0	-0.03047	0	0.10939	0
-0.0258536	0	0.258821	0	-0.0350638	0	0.0491003	0
-0.0374639	0	0.177392	0	0.0766109	0	0.0875031	0
-0.0512756	0	0.0959638	0	0.188286	0	0.125906	0
-0.0547552	0	0.137683	0	0.182997	0	0.101696	0
-0.0566007	0	0.179402	0	0.169435	0	0.0698936	0
-0.0572555	0	0.0769648	0	0.107711	0	0.0556786	0
-0.0580428	0	-0.0254724	0	0.0341081	0	0.0490571	0
-0.0823469	0	0.0581439	0	-0.00118423	0	0.103359	0
-0.105951	0	0.161974	0	-0.0232931	0	0.157661	0
-0.100749	0	0.197852	0	-0.0359817	0	0.0353109	0
-0.0880232	0	0.213516	0	-0.0417012	0	-0.0870388	0
-0.0374446	0	0.189562	0	0.00408042	0	-0.0454037	0
0.00561051	0	0.144346	0	0.0639314	0	-0.00376858	0
-0.0398077	0	0.08941	0	0.0901443	0	-0.00537278	0
-0.0852259	0	0.033971	0	0.102288	0	-0.00697698	0
-0.0656121	0	-0.0128484	0	0.0544224	0	0.0322688	0
-0.0459983	0	-0.0379034	0	0.00655696	0	0.098781	0
-0.108296	0	-0.0258799	0	0.110067	0	0.168708	0
-0.170593	0	-0.00638742	0	0.213577	0	0.211368	0
-0.0441991	0	0.00599759	0	0.16924	0	0.0548904	0
0.0821946	0	0.022011	0	0.124902	0	-0.101587	0
-0.0640437	0	0.0783608	0	0.170451	0	-0.0146486	0
-0.210282	0	0.123613	0	0.215999	0	0.0722897	0
-0.166597	0	0.0233769	0	0.0610045	0	0.0594181	0
-0.0868266	0	-0.0768594	0	-0.09399	0	0.0318731	0
0.0180792	0	0.129229	0	0.0494262	1.2816	-0.0290371	0
0.0869002	0	0.335317	0	0.298011	1.60458	-0.0752739	0
0.0190022	0	0.232715	0	0.5111	1.75337	-0.0222969	0
-0.0488958	0	0.10341	0	0.751885	1.81168	0.0306801	0
0.0339308	0	0.0574221	0	1.12338	1.76705	0.0252692	0
0.116757	0	0.0340281	0	1.39291	1.59284	0.0198583	0
0.0231684	0	0.0273141	0	1.44256	1.28709	0.0206108	0
-0.0704205	0	0.0247082	0	1.46131	0.788214	0.0213633	0
0.0481991	0	0.0301072	0	1.44772	0	-0.023926	0
0.166819	0	0.0355061	0	1.42165	0	-0.0692153	0
-0.00721259	0	-0.0280093	0	1.38874	0	-0.0311252	0
-0.181244	0	-0.0915247	0	1.3543	0	0.0407789	0.75835
-0.116956	0	0.000408061	0	1.32332	0	0.145477	0
0.0027565	0.907215	0.12695	0.595116	1.30634	0	0.21636	0
0.169886	0.899212	0.183851	0.35921	1.3069	0	0.134914	0
0.281591	0	0.228269	0	1.30838	0	0.053468	0
0.247256	0	0.278621	0	1.31926	0	0.0937245	0
0.178528	0	0.306844	0	1.32922	0	0.133981	0
0.0579091	0	0.244806	0	1.28028	0	0.0918787	0
-0.0283159	0	0.15886	0	1.20503	0	0.0497765	0
-0.0199799	0	0.116868	0	1.16032	0	0.111277	0
-0.0116438	0	0.0882184	0	1.11378	0	0.172777	0
-0.0142391	0	0.0678583	0	1.02637	0	0.164543	0
-0.0205764	0	0.0580647	0	0.967092	0	0.156309	0
-0.0455254	0	0.260717	0	1.02754	0	0.164218	0
-0.0667324	0	0.463369	0	1.08799	0	0.172126	0
0.0209889	0	0.233407	0	1.01213	0	0.158494	0
0.10871	0	0.00344521	0	0.888869	0	0.125791	0
0.00415825	0	0.103241	0	0.774687	0	0.00843818	0
-0.100394	0	0.203036	0	0.707906	0	-0.0898446	0
0.00947362	0	0.197164	0	0.790494	0	-0.00528575	0
0.119341	0	0.191292	0	0.873082	0	0.0792731	0
0.0575945	0	0.249952	0	0.779716	0	0.0462901	0
-0.0511293	0	0.308613	0	0.686351	0	0.0133071	0
-0.175898	0	0.248164	0	0.78559	0	0.0555541	0
-0.260452	0	0.157973	0	0.88483	0	0.0978011	0
-0.271066	0	0.103452	0	0.828486	0	0.0352336	0
-0.274915	0	0.0596722	0	0.750566	0	-0.0273339	0
-0.234519	0	0.0191972	0	0.708381	0	0.0235723	0
-0.156792	0	-0.00227723	0	0.686973	0	0.0744786	0
-0.0366581	0	0.0328904	0	0.68615	0	0.0672791	0
0.0461446	0	0.0680581	0	0.685332	0	0.0505633	0
-0.117404	0	0.00945015	0	0.668737	0	-0.000805623	0
-0.280952	0	-0.0491578	0	0.632777	0	-0.0426583	0
-0.107068	0	0.0175178	0	0.536304	0	0.0312679	0
0.0668157	0	0.0841934	0	0.459518	0	0.12735	0.405968
-0.0310387	0	0.0387862	0	0.458804	0	0.168394	0
-0.128893	0	-0.0315042	0	0.458564	0	0.187283	0
-0.0688357	0	-0.0876116	0	0.531868	0.890819	0.142594	0
-0.00877831	0	-0.118836	0	0.639822	1.0965	0.0845892	0
-0.0319184	0	-0.0344965	0.557606	0.69128	1.24245	0.0599518	0
-0.0550585	0	0.100895	0.903142	0.752012	1.35477	0.0486308	0
-0.0365071	0	0.221791	0.739301	0.976373	1.34168	0.0554621	0
-0.00995802	0	0.291634	0	1.15681	1.08325	0.0709303	0
0.0064341	0	0.272593	0	1.12953	0	0.113574	0
0.0148284	0	0.246487	0	1.07435	0	0.147581	0
-0.0830734	0	0.232673	0	0.996339	0	-0.0293525	0
-0.180975	0	0.225923	0	0.901858	0	-0.206286	0
-0.141569	0	0.255052	0	0.807535	0	-0.0607198	0
-0.102162	0	0.284181	0	0.719174	0	0.0848468	0
-0.102338	0	0.162419	0	0.633727	0	0.0793448	0
-0.102863	0	0.0339887	0	0.586679	0	0.0661358	0
-0.175925	0	0.0236108	0	0.705435	0	0.0185445	0
-0.248637	0	0.0199012	0	0.824191	0	-0.0213399	0
-0.104856	0	0.0436083	0	0.616971	0	0.0238103	0
0.0389253	0	0.0673155	0	0.40975	0	0.0689605	0
-0.0481331	0	0.0199683	0	0.421955	0	0.0134679	0
-0.135191	0	-0.0273788	0	0.43416	0	-0.0420248	0
-0.0517263	0	0.0713035	0	0.388849	0	0.0132698	0
0.0317389	0	0.169986	0	0.343538	0	0.0685644	0
-0.0556581	0	0.126578	0	0.430717	0	0.0298441	0
-0.143055	0	0.055648	0	0.517896	0	-0.00887632	0
0.00872666	0.586839	-0.011186	0	0.407583	0	0.0223219	0
0.17875	0	-0.0504976	0	0.297271	0	0.0535201	0
0.208444	0	0.0631587	0	0.384874	0	-0.00803647	0
0.219897	0	0.176815	0	0.472478	0	-0.0695931	0
0.0197634	0	0.131613	0	0.350983	0	-0.0128399	0
-0.193873	0	0.0462349	0	0.229488	0	0.0439133	0
-0.215071	0	-0.0783069	0	0.295865	0	0.0142387	0
-0.222765	0	-0.162672	0	0.362243	0	-0.0154358	0
-0.135238	0	-0.0982329	0	0.252155	0	0.0408751	0
-0.0477107	0	-0.0114846	0	0.142068	0	0.097186	0
-0.111397	0	0.0190889	0	0.221269	0	0.0642959	0
-0.175083	0	0.0518159	0	0.30047	0	-0.00147374	0
-0.143541	0	0.171774	0	0.205387	0	-0.11651	0
-0.0976275	0	0.267269	0	0.110304	0	-0.198666	0
-0.0675897	0	0.20101	0	0.206418	0	-0.082453	0.769282
-0.0519235	0	0.117208	0	0.302531	0	0.0686432	0.956734
-0.0707039	0	0.0954934	0	0.195189	0	0.133288	0
-0.103922	0	0.0714152	0	0.0878461	0	0.16305	0
-0.14361	0	-0.0909609	0	0.133131	0	0.0845664	0
-0.16886	0	-0.233431	0	0.213702	0	0.00608336	0
-0.130726	0	0.0271338	0.62243	0.311674	0	0.0279353	0

## Sheet: Figure 3fghi
Normalized ISI Pixel Value
L on		Loff		Mon		Moff		Son		Soff		Aon		Aoff
0.537782	0.109782	0.0927799	0.485672	-0.477975	0.00511047	-0.352615	-0.07477	-0.228008	0.547649	0.0894415	0.04197	-0.028579	-0.0478775	-0.18243	0.208973
0.176743	0.0741025	0.100915	0.404975	0.0559769	0.0597651	-0.239283	-0.661352	0.286908	0.214924	0.150817	0.580052	0.275581	-0.29456	-0.272895	0.32441
0.782455	-0.0855389	0.115498	0.144029	0.00261327	0.219169	-0.300273	-0.171819	0.174111	-0.0321741	0.474933	0.246141	0.323504	0.232692	-0.199022	-0.189857
0.415878	-0.429825	0.34311	0.0438597	-0.291686	-0.177351	0.0914688	-0.234415	0.14201	0.517404	0.340211	0.287756	0.069207	0.55244	0.228045	0.143708
0.650427	0.15204	0.292442	-0.454715	0.171847	-0.209034	-0.264684	-0.271222	0.475741	0.532882	-0.0981467	-0.103709	0.755453	0.310293	-0.368723	-0.26728
0.239678	-0.0706548	0.0162384	0.175658	0.0289925	0.0806198	0.157391	-0.160832	0.498723	0.796161	0.0860016	0.0224737	0.634939	-0.701813	-0.047961	-0.300358
0.759382	0.168483	0.373736	0.156222	0.100449	-0.0930213	0.13489	-0.158364	0.853283	0.768076	0.054305	-0.0758655	0.454616	0.0161834	0.134362	-0.0618365
0.124327	-0.102288	0.890478	0.0803629	0.285225	-0.090833	-0.00347677	-0.0285333	0.831668	0.688207	0.0714079	0.00285344	0.125006	-0.275288	0.354952	-0.306926
0.490139	0.436053	0.156685	-0.202863	0.290398	0.0215411	0.198495	0.0489707	0.710501	0.201287	-0.211346	-0.0401225	0.146383	0.151039	0.0210704	-0.404747
0.708743	0.442158	0.614471	-0.299835	-0.609383	-0.891538	0.0188775	-0.0473408	0.634458	0.341029	0.63819	0.137823	-0.406418	0.360012	-0.317603	-0.352066
0.752175	0.906799	0.0782967	0.194981	0.371115	0.092868	0.149103	0.244333	0.5013	0.420338	0.440845	0.075019	-0.5062	0.662777	-0.371241	0.0587344
-0.48157	0.355046	-0.119398	0.667915	0.580112	0.373514	0.328381	0.0223149	0.622522	0.466426	0.37537	0.0428877	-0.256139	0.601964	0.255829	0.0476995
0.395247	0.689194	-0.054142	0.805161	0.498206	0.364489	0.0713184	-0.226047	0.433777	0.503143	0.582532	0.116092	-0.0488336	0.564733	0.0719203	0.00656868
0.469496	0.189087	-0.521334	0.854863	0.235628	0.474447	0.131002	-0.129237	0.582608	0.324377	0.437184	0.735708	0.449372	0.0806851	-0.295931	0.178012
0.84659	0.819006	0.0222199	-0.0440993	0.492073	0.38415	-0.0511172	-0.134161	0.114049	0.293416	0.297171	0.673055	0.654264	-0.728963	-0.014087	-0.0400568
0.590633	0.773184	-0.605426	-0.204221	0.815078	0.442988	0.248751	-0.693839	0.495706	0.38615	0.553126	-0.290878	-0.110254		0.135055	0.102188
0.520774	-0.438125	-0.523383	-0.567702	0.851553	0.575554	0.0425989	0.125254	0.372406	0.691179	0.453169	0.573674	0.432161		-0.788885	-0.184492
0.921759	0.603432	-0.474789	-0.670662	0.101943	0.2442	0.0835095	-0.406878	0.285044	0.506382	0.593669	0.677111			-0.620883	0.141864
0.547797	0.303857	-0.704535	-0.24597	-0.0802002	0.731381	-0.191564	-0.179728	0.583505	0.814457	0.309492	0.312205			-0.0710162	0.333611
0.621537	0.499017	-0.591328	-0.484335	-0.680337	0.739338	-0.210389	-0.460562	0.452518	0.524167	0.769606	0.455913			0.365078	-0.822967
0.886306	0.326407	-0.55112	-0.615886	-0.405004	0.76331	-0.211545	-0.246119	0.542069	0.521003	0.883839	0.558709			0.457924	0.481137
0.68096	0.479002	-0.723285	-0.574313	-0.517601	0.646434	0.498621	-0.42087	0.793247	0.411578	0.666521	0.0606921			0.32738	-0.259168
0.920618	0.583921	-0.424036	-0.737472	0.236642	0.657185	-0.662709	-0.746803	0.457963	0.424543	0.197289	0.403745			0.276926	0.166849
0.995855	0.885798	-0.702927	0.286526	-0.253011	0.8271	-0.796805	-0.3475	0.449854	-0.156109	0.3224	0.631472			0.387169	0.301023
0.984471	0.822711	0.684239	-0.795109	0.534224	0.826525	-0.41211	-0.644093	0.464942	0.394734	0.26783	0.0917377			0.385496	-0.100107
0.99122	0.583239	0.779033	-0.65341		0.265126	0.0838865	-0.905326	0.335521	0.305637	-0.07653	-0.439491			-0.366792	0.275601
0.979047	0.869906	-0.777933	-0.634906		-0.62692	-0.846305	-0.0186276	0.418362	0.261204	0.0677362	-0.769245			-0.202674	0.350518
0.645703	0.927438	-0.86443	-0.732784			0.163014	-0.900454	0.423333	0.254353	-0.0820993	-0.604107			-0.644753	-0.355285
	0.691813	-0.763904	-0.860043			-0.483627	-0.830698	0.2875	0.258263	0.0808522	-0.0985493			0.348869	0.266802
	0.94449	-0.5894	-0.626094			-0.615152	-0.715179	0.321664	0.143103	-0.452552	-0.0464701			-0.57254	0.241893
	0.773851	0.154222	-0.950831			-0.845992	-0.063613	0.205798	0.184848	0.141663	0.18508			-0.294206	-0.205468
	0.99095	-0.865203	-0.918868			-0.903163	-0.640094	0.211527	0.0732519	-0.0921281	-0.052284			-0.616964	0.444495
	0.959866	0.47469	-0.518368			-0.862559	-0.926434	0.317095	0.115254	-0.550827	-0.555549			-0.392556	-0.541938
	0.917066	-0.982175	-0.91394			-0.891848	9.12469e-05	0.0908405	0.134542	0.171402	-0.209397			-0.505965	0.232356
	0.708079	-0.712629	-0.965945			-0.9089	-0.808818	0.094885	-0.0489409	-0.394305	-0.844272			-0.54393	-0.520583
	0.81413	-0.983977	-0.827224			-0.389099	-0.852685	0.0525115	-0.123263	-0.298321	-0.00771565			-0.067614	-0.547554
	0.991704	0.683549	-0.929211			-0.823376	-0.875902	0.125991	0.212502	-0.741734	-0.217942			-0.696438	-0.616467
	0.976454	0.404872	-0.819928			-0.926996	-0.746265	0.0870727	0.193775	0.00754921	-0.801787			-0.64465	-0.519739
	0.900858		0.452293			-0.822003	-0.51596	0.0967562	0.164827	-0.0264436	0.042718			-0.00318142	-0.399058
	0.988391		-0.929862			-0.454697	0.233297	-0.221828	-0.288922	-0.21839	-0.00456866			-0.711335	0.405443
	0.147227		-0.98114			-0.680455	-0.466977	0.143656	0.303756	0.0475462	-0.696943			0.0902063	-0.594191
			-0.899354			-0.934382	-0.736125	-0.18756	0.759743	-0.716834	0.771426			-0.62086	-0.604888
			-0.983409			0.0300943	-0.194184	-0.0838466	-0.209607	0.693739	-0.847078			-0.172739	-0.37984
			0.596003			-0.907106	-0.804337	-0.177279	0.625386	0.684836	0.721571			-0.73314	-0.76729
			-0.716645			-0.0478775	-0.911672	-0.238339	0.365775	-0.965186	0.0922873			-0.640388	-0.664786
			-0.0681452			-0.0548942	-0.504152	0.0598346	0.327772	-0.626394	-0.940766			-0.782437	-0.722961
			0.536863			-0.187901	-0.10405	0.0364769	0.760491	-0.835948	-0.188566			-0.777762	-0.672499
						-0.222892	-0.950448	0.16857	-0.426271	-0.953946	-0.497185			0.136696	-0.537008
						-0.933686	-0.934431	-0.878145	0.979494	-0.0440281	-0.740624			-0.771445	-0.835681
						-0.515707	-0.970153	0.0455129	0.362024	-0.837095	-0.813025			-0.842319	-0.792446
						-0.950862	-0.653417	0.720219	-0.328324	-0.769884	-0.907598			-0.778962	0.641671
						-0.793406	-0.934303	-0.0989594	0.450341	-0.944551	-0.644125			-0.924518	-0.488305
						-0.647504	0.300813	0.401411	0.684096	-0.252701	-0.948516			-0.694538	-0.945172
						-0.862155	-0.83359	0.733165	0.776204	0.370971	-0.97073			-0.218082	-0.929281
						-0.8907	0.15598	0.831513	0.421285	-0.610909	-0.809788			-0.840097	-0.0835159
						0.282711	-0.787229	-0.856182	-0.108666	-0.933528	-0.878896			-0.796514	-0.781549
						-0.584571	0.182501	0.871612		-0.908759	-0.130162			-0.967705	-0.792022
						-0.0987159	-0.727072	0.759016		-0.432826	-0.640214			-0.21619	-0.980264
						-0.51145	0.0149697	0.404784		-0.918536	-0.934306			-0.0693197	-0.182747
						-0.368118	0.801831	0.637592		-0.883317	-0.829939			-0.344524	-0.847846
						-0.768878	0.683049	-0.309712		0.936663	-0.93612			-0.834675	-0.579848
						-0.738088	-0.452905	-0.15755		-0.786043	-0.909939			-0.769363	-0.936321
						-0.949022	-0.0860472			-0.854921	-0.87897			-0.906863	-0.324872
						-0.851279	-0.0659218			0.0616359	-0.889842			-0.707787	-0.231975
						-0.748441	-0.627154			0.371936	-0.892552			-0.941921	-0.278926
						-0.810178	-0.7433			0.118204	-0.891745			-0.788133	-0.836265
						-0.844999	-0.826409				-0.588346			-0.868733	-0.962196
						-0.979079	-0.313331				0.30549			-0.142833	-0.880263
						-0.963799	0.198852							-0.971829	-0.939771
						-0.656706	-0.951954							-0.84379	-0.906693
						-0.99743	-0.942608							-0.448384	-0.305881
						0.299257	-0.848636							-0.809713	-0.876114
						-0.126243	-0.988971							-0.212145	-0.821551
						-0.988012	-0.822151							-0.0734072	-0.774535
						-0.994647	-0.911776							-0.271368	-0.723238
						-0.903874	-0.68233							-0.78231	-0.660252
						-0.993062	-0.996952							-0.92593	-0.731784
						-0.995235	-0.938864							-0.984837	-0.928321
						-0.97437	-0.997279							-0.956469	-0.95837
						-0.99412	0.272351							-0.480068	-0.834477
						-0.447208	-0.90534							-0.848682	-0.658797
						-0.148741	-0.993823							-0.973959	-0.966775
						-0.172908	0.47023							-0.768571	-0.406833
						-0.417675	-0.986957							-0.778108	-0.892671
						-0.304652	0.599544							-0.930253	-0.874391
						-0.0724278	-0.701354							-0.774638	-0.939375
						-0.0327815	-0.938442							-0.961642	-0.219845
							-0.993404							-0.887006	0.23032
							-0.989899							-0.676231	-0.920323
							-0.992795							0.422187	-0.596105
							-0.493363							-0.955807	-0.860501
							-0.990112							-0.899284	-0.035512
							-0.134174							-0.929854	-0.00458975
							0.199431							-0.948646	0.13405
							-0.0836709							-0.936173	0.469801
														-0.372247	-0.123614
														-0.981306	-0.125074
														-0.875177	-0.57639
														-0.92876	-0.136887
														-0.171852	0.542211
														-0.0628017	-0.442181
														-0.38012	0.0219042
														-0.197922	0.0846279
														-0.606846	-0.144786
														-0.538532	-0.134141
														-0.696664	-0.00689529
														-0.12339	-0.279418
														-0.216502	-0.383961
														0.25661	-0.0616
														-0.773843	0.106926
														0.438246	0.084118
														0.586313
														-0.0429818
														-0.442877
														-0.437618
														0.598176
														0.505314
														0.00170577
														-0.0935439
														-0.123841
														-0.139264
														-0.207171
														-0.107095
														-0.156507
														-0.210029
														-0.0457851
														0.0925183
														0.0831171

## Sheet: Figure 4j
0	0	0	0	0	0	0	0	0	0	0	0	0	0	0	0	0	0	0	0	1.92907e-05	3.21512e-05	3.21512e-05	0.000109314	9.64537e-05	8.35932e-05	7.07327e-05	3.85815e-05	3.85815e-05	6.43025e-05	2.5721e-05	5.1442e-05	6.43025e-05	7.7163e-05	0.000128605	0.000212198	3.21512e-05	2.5721e-05	1.28605e-05	0	6.43025e-06	1.92907e-05	0.000160756	0.000437257	0.00077806	0.00115101	0.00141465	0.000951677	0.000816641	6.43025e-05
0	0	0	0	0	0	0	0	0	0	0	0	0	0	0	0	0	0	1.92907e-05	0.000102884	9.64537e-05	2.5721e-05	8.35932e-05	9.64537e-05	9.00235e-05	0.000180047	0.000147896	0.000141465	0.000180047	0.000135035	0.000167186	0.000135035	9.64537e-05	0.000109314	0.000173617	0.000295791	0.000122175	0.00025721	0.000405106	0.000540141	0.000752339	0.000919525	0.00144681	0.00171045	0.00219271	0.00194837	0.00167829	0.000887374	0.000623734	6.43025e-05
0	0	0	0	0	0	0	0	0	0	0	0	0	0	0	0	0	1.92907e-05	4.50117e-05	7.7163e-05	5.78722e-05	4.50117e-05	0.000128605	0.000102884	6.43025e-05	0.000218628	0.00025078	0.000212198	0.000186477	0.000160756	0.000218628	0.000282931	0.00027007	0.00025078	0.000327943	0.000385815	0.000398675	0.000623734	0.000913095	0.000990258	0.00144038	0.00129248	0.00187763	0.00246922	0.00251423	0.00121532	0.00115744	0.000874514	0.000643025	0.000315082
0	0	0	0	0	0	0	0	0	0	0	0	0	0	0	0	1.92907e-05	4.50117e-05	5.1442e-05	4.50117e-05	3.85815e-05	5.78722e-05	0.000122175	0.000109314	0.000135035	0.000276501	0.00025078	0.000160756	0.000173617	0.000205768	0.000199338	0.000295791	0.000405106	0.000315082	0.000482269	0.000649455	0.000765199	0.000803781	0.00114458	0.00127319	0.00163328	0.00142108	0.00216056	0.00184548	0.00140179	0.000945246	0.000874514	0.000501559	0.000411536	0.000225059
0	0	0	0	0	0	0	0	0	0	0	0	1.28605e-05	1.92907e-05	2.5721e-05	4.50117e-05	1.28605e-05	4.50117e-05	2.5721e-05	3.85815e-05	5.78722e-05	3.85815e-05	0.000115744	0.000173617	0.000135035	0.000212198	0.000231489	0.000186477	0.000180047	0.000218628	0.000302222	0.000295791	0.000450117	0.000379385	0.000585153	0.000823072	0.000874514	0.00120889	0.00150468	0.00140822	0.00160756	0.00151111	0.00204482	0.00134392	0.001106	0.000797351	0.000636595	0.000578722	0.000462978	0.00027007
0	0	0	0	0	0	0	0	0	0	0	2.5721e-05	2.5721e-05	1.92907e-05	6.43025e-06	3.85815e-05	2.5721e-05	3.85815e-05	3.21512e-05	3.21512e-05	7.07327e-05	5.78722e-05	9.00235e-05	0.000160756	0.000167186	0.000225059	0.000199338	0.000115744	0.000244349	0.000462978	0.000437257	0.00052085	0.000636595	0.000636595	0.000842362	0.000964537	0.00111886	0.00145324	0.00134392	0.00156898	0.00183262	0.00129248	0.00187763	0.0010417	0.000874514	0.000565862	0.000495129	0.000379385	0.000308652	0.000167186
0	0	0	0	0	0	0	0	0	0	0	3.85815e-05	1.92907e-05	3.85815e-05	3.21512e-05	3.21512e-05	1.92907e-05	2.5721e-05	5.1442e-05	3.85815e-05	5.1442e-05	7.7163e-05	7.7163e-05	0.000122175	0.000167186	0.000218628	0.000180047	0.000276501	0.000347233	0.000565862	0.00051442	0.000681606	0.000983828	0.000810211	0.000887374	0.00116387	0.00127319	0.00143395	0.00154326	0.00190335	0.00156898	0.00137607	0.00108671	0.000990258	0.000816641	0.00052085	0.000392245	0.000282931	0.000173617	0.000147896
0	0	0	0	0	0	0	0	0	0	2.5721e-05	1.28605e-05	1.28605e-05	2.5721e-05	3.21512e-05	1.92907e-05	3.21512e-05	3.85815e-05	5.1442e-05	4.50117e-05	5.1442e-05	6.43025e-05	8.35932e-05	0.000128605	0.000167186	0.000212198	0.000218628	0.000327943	0.00051442	0.000681606	0.000598013	0.000810211	0.000925956	0.000900235	0.00106099	0.00134392	0.00141465	0.00161399	0.00190978	0.00158184	0.00162042	0.00106742	0.00111243	0.001106	0.000758769	0.000488699	0.000366524	0.000231489	0.000167186	8.35932e-05
0	0	0	0	0	0	0	0	0	0	1.28605e-05	6.43025e-06	6.43025e-06	2.5721e-05	4.50117e-05	5.1442e-05	1.28605e-05	4.50117e-05	5.1442e-05	9.64537e-05	3.21512e-05	6.43025e-05	0.000122175	0.000205768	0.000205768	0.000154326	0.000315082	0.000623734	0.000707327	0.000591583	0.000855223	0.00112529	0.00109314	0.00109957	0.00142752	0.00166543	0.0017426	0.00186477	0.00161399	0.00153683	0.00149825	0.000913095	0.00114458	0.000925956	0.000810211	0.000443687	0.000392245	0.000302222	0.000141465	3.21512e-05
0	0	0	0	0	0	0	0	0	0	2.5721e-05	6.43025e-06	1.92907e-05	2.5721e-05	3.21512e-05	3.85815e-05	5.1442e-05	4.50117e-05	3.85815e-05	6.43025e-05	5.78722e-05	7.07327e-05	0.000212198	0.000231489	0.000128605	0.000276501	0.000495129	0.000591583	0.000662316	0.000726618	0.00102241	0.00111886	0.00114458	0.00109314	0.00152397	0.00153683	0.00181976	0.00183905	0.00156898	0.00169116	0.00124104	0.00108671	0.000919525	0.000835932	0.000752339	0.000430827	0.000340803	0.000225059	0.000160756	2.5721e-05
0	0	0	0	0	0	0	0	0	6.43025e-06	1.92907e-05	1.28605e-05	1.92907e-05	3.21512e-05	3.21512e-05	4.50117e-05	3.21512e-05	7.7163e-05	1.92907e-05	7.07327e-05	6.43025e-05	0.000141465	0.000186477	0.00026364	0.00025721	0.000379385	0.000546571	0.000643025	0.00079092	0.00100955	0.00113815	0.00119603	0.00115744	0.00120246	0.00161399	0.00171045	0.00206411	0.00172331	0.00163328	0.00164614	0.0015304	0.000842362	0.00107385	0.000925956	0.000707327	0.000462978	0.000128605	0.000244349	0.000128605	1.92907e-05
0	0	0	0	0	0	0	0	0	0	0	1.92907e-05	1.28605e-05	5.78722e-05	2.5721e-05	6.43025e-05	1.92907e-05	8.35932e-05	9.64537e-05	5.1442e-05	0.000102884	0.000147896	0.000321512	0.00025078	0.000192907	0.000392245	0.000482269	0.000700897	0.000803781	0.000938816	0.000951677	0.00134392	0.00134392	0.00112529	0.00171045	0.0018712	0.00180047	0.00187763	0.00142752	0.0018069	0.00107385	0.000700897	0.000893804	0.000636595	0.000585153	0.000392245	0.000430827	0.000237919	8.35932e-05	1.28605e-05
0	0	0	0	0	0	0	0	0	0	6.43025e-06	0	4.50117e-05	2.5721e-05	5.78722e-05	5.1442e-05	4.50117e-05	2.5721e-05	1.92907e-05	8.35932e-05	5.78722e-05	0.000302222	0.00026364	0.00026364	0.000289361	0.000443687	0.000572292	0.000720188	0.000848793	0.00113172	0.00102884	0.0013182	0.00121532	0.00129891	0.00197409	0.00144038	0.00154969	0.00147253	0.00139536	0.00144038	0.00107385	0.000636595	0.00077163	0.000688037	0.000417966	0.000417966	0.000482269	0.000237919	6.43025e-05	1.28605e-05
0	0	0	0	0	0	0	0	0	0	0	3.21512e-05	4.50117e-05	5.1442e-05	3.21512e-05	1.92907e-05	1.28605e-05	2.5721e-05	8.35932e-05	3.21512e-05	0.000173617	0.000289361	0.00025078	0.000327943	0.000405106	0.000443687	0.000488699	0.000585153	0.000855223	0.000887374	0.000880944	0.00108671	0.00115101	0.00116387	0.00157541	0.0015304	0.00162685	0.00158827	0.00144681	0.0011896	0.00115101	0.000752339	0.000610874	0.000604443	0.000585153	0.000456548	0.000372954	0.000231489	5.1442e-05	6.43025e-06
0	0	0	0	0	0	0	0	0	0	1.28605e-05	5.1442e-05	1.92907e-05	3.21512e-05	3.21512e-05	3.21512e-05	3.21512e-05	2.5721e-05	5.78722e-05	0.000135035	0.000231489	0.000327943	0.000360094	0.000405106	0.000237919	0.000385815	0.000533711	0.00052085	0.000604443	0.00077163	0.000823072	0.00102884	0.00127962	0.00101598	0.00139536	0.0012539	0.0015304	0.00133106	0.00129891	0.00130534	0.000932386	0.000437257	0.000443687	0.000681606	0.000392245	0.000379385	0.000340803	0.000237919	4.50117e-05	6.43025e-06
0	0	0	0	0	0	0	0	0	6.43025e-06	5.1442e-05	1.28605e-05	3.21512e-05	3.21512e-05	2.5721e-05	4.50117e-05	5.78722e-05	0.000147896	0.000115744	0.000295791	0.000308652	0.000334373	0.00026364	0.000340803	0.00026364	0.000437257	0.000488699	0.000450117	0.00052085	0.000752339	0.000694467	0.000900235	0.00122818	0.000842362	0.00106742	0.00132463	0.00121532	0.00130534	0.00154969	0.00102241	0.000688037	0.000398675	0.000546571	0.000462978	0.000321512	0.000334373	0.000199338	0.000147896	9.64537e-05	0
0	0	0	0	0	0	0	0	0	3.21512e-05	2.5721e-05	1.92907e-05	6.43025e-06	5.1442e-05	4.50117e-05	3.21512e-05	4.50117e-05	7.7163e-05	0.000122175	0.000180047	0.000372954	0.000302222	0.000160756	0.00025078	0.000186477	0.000347233	0.00027007	0.000430827	0.000475838	0.00050799	0.000700897	0.000739479	0.000720188	0.000707327	0.000945246	0.000938816	0.00104813	0.00107385	0.00124747	0.000533711	0.000437257	0.000360094	0.000302222	0.000315082	0.000237919	0.00025721	0.000115744	0.000122175	4.50117e-05	0
0	0	0	0	0	0	0	0	6.43025e-06	3.21512e-05	2.5721e-05	1.28605e-05	3.21512e-05	5.78722e-05	4.50117e-05	0.000102884	0.000102884	0.000167186	0.000186477	0.000225059	0.000347233	0.000482269	0.000225059	0.00027007	0.000315082	0.000411536	0.000443687	0.000553001	0.000662316	0.000803781	0.000970967	0.000932386	0.00078449	0.00077163	0.00101598	0.000835932	0.00108671	0.0012539	0.000893804	0.00052085	0.000585153	0.000462978	0.000430827	0.000385815	0.000353664	0.000173617	0.000199338	7.7163e-05	1.28605e-05	0
0	0	0	0	0	0	0	0	4.50117e-05	3.85815e-05	1.28605e-05	2.5721e-05	7.07327e-05	3.21512e-05	6.43025e-05	0.000122175	7.07327e-05	0.000237919	0.000321512	0.000321512	0.00025721	0.000334373	0.000276501	0.000302222	0.000276501	0.000424396	0.000495129	0.000745909	0.000649455	0.000803781	0.000913095	0.000752339	0.000868083	0.000880944	0.000919525	0.000861653	0.000823072	0.000945246	0.000868083	0.000578722	0.000649455	0.000379385	0.000417966	0.000437257	0.000282931	0.000173617	0.000128605	6.43025e-05	6.43025e-06	0
0	0	0	0	0	0	0	1.28605e-05	3.21512e-05	2.5721e-05	2.5721e-05	6.43025e-06	3.21512e-05	7.07327e-05	0.000115744	9.64537e-05	0.000147896	0.000199338	0.000366524	0.000340803	0.000212198	0.00025078	0.000321512	0.000385815	0.000379385	0.000437257	0.000430827	0.000585153	0.000900235	0.000591583	0.000745909	0.00077163	0.00102241	0.000855223	0.000848793	0.000765199	0.000880944	0.000951677	0.000688037	0.00077806	0.000559432	0.000398675	0.000443687	0.000392245	0.000128605	7.7163e-05	0.000122175	3.85815e-05	1.28605e-05	0
0	0	0	0	0	0	0	5.1442e-05	2.5721e-05	4.50117e-05	3.21512e-05	5.1442e-05	7.07327e-05	7.07327e-05	0.000141465	0.000147896	0.000192907	0.00025721	0.000334373	0.000295791	0.00025721	0.000321512	0.000340803	0.000405106	0.000411536	0.000424396	0.000488699	0.000649455	0.000598013	0.000572292	0.00118317	0.00104813	0.00118317	0.000726618	0.000964537	0.000823072	0.000983828	0.000617304	0.000803781	0.000533711	0.000366524	0.00027007	0.000398675	0.000180047	0.000122175	9.64537e-05	0.000147896	9.64537e-05	0	0
0	0	0	0	0	0	0	5.78722e-05	2.5721e-05	2.5721e-05	1.92907e-05	5.1442e-05	9.00235e-05	0.000141465	0.000109314	0.000186477	0.000186477	0.00025078	0.00026364	0.000353664	0.000315082	0.000276501	0.000385815	0.000379385	0.000392245	0.000424396	0.000591583	0.000565862	0.000572292	0.000733048	0.000739479	0.000726618	0.000977398	0.000816641	0.000797351	0.000797351	0.000700897	0.000585153	0.000623734	0.000488699	0.000327943	0.000347233	0.000282931	0.000154326	0.000173617	7.7163e-05	0.000154326	0.000102884	0	0
0	0	0	0	0	0	1.92907e-05	2.5721e-05	2.5721e-05	1.28605e-05	3.21512e-05	9.64537e-05	9.64537e-05	0.000115744	0.000199338	0.00025721	0.000186477	0.000327943	0.000308652	0.000385815	0.000295791	0.000424396	0.000360094	0.000469408	0.000392245	0.000469408	0.000720188	0.000604443	0.000733048	0.000803781	0.000874514	0.000810211	0.000996688	0.000610874	0.000655885	0.000675176	0.000553001	0.00052085	0.000405106	0.000392245	0.000405106	0.000327943	0.000218628	0.000186477	0.000199338	0.000147896	0.000160756	0.000109314	0	0
0	0	0	0	0	0	1.92907e-05	7.07327e-05	3.85815e-05	3.21512e-05	7.7163e-05	0.000122175	0.000122175	0.000160756	0.000225059	0.000244349	0.000154326	0.000327943	0.000430827	0.00052728	0.000424396	0.000501559	0.000623734	0.000475838	0.000450117	0.000681606	0.000578722	0.000758769	0.000765199	0.000758769	0.000835932	0.00103527	0.000816641	0.000623734	0.000398675	0.000591583	0.000475838	0.000462978	0.000430827	0.000424396	0.000334373	0.000276501	0.00025078	0.00025721	0.000115744	0.000180047	7.07327e-05	5.78722e-05	0	0
0	0	0	0	0	0	5.78722e-05	4.50117e-05	3.21512e-05	3.85815e-05	8.35932e-05	7.07327e-05	0.000128605	0.000205768	0.000244349	0.000308652	0.000231489	0.000372954	0.000610874	0.000649455	0.000707327	0.000643025	0.000469408	0.00052085	0.000482269	0.000546571	0.000707327	0.000983828	0.000951677	0.0010417	0.00104813	0.000887374	0.000880944	0.00050799	0.000546571	0.000591583	0.000662316	0.000462978	0.000417966	0.000372954	0.000347233	0.000347233	0.000282931	0.00027007	8.35932e-05	0.000122175	5.1442e-05	6.43025e-06	0	0
0	0	0	0	0	3.21512e-05	3.85815e-05	7.7163e-05	1.28605e-05	6.43025e-05	0.000115744	0.000122175	0.000147896	0.000212198	0.00025078	0.000340803	0.000405106	0.000553001	0.000578722	0.000462978	0.000835932	0.000533711	0.000585153	0.000623734	0.000578722	0.000623734	0.000681606	0.000900235	0.000816641	0.00104813	0.000925956	0.000797351	0.000585153	0.000488699	0.000501559	0.000533711	0.000604443	0.000450117	0.000553001	0.000302222	0.000366524	0.000218628	0.000173617	0.000199338	7.07327e-05	5.78722e-05	5.1442e-05	0	0	0
0	0	0	0	1.92907e-05	6.43025e-05	5.1442e-05	7.7163e-05	9.64537e-05	0.000109314	9.00235e-05	0.000122175	0.000244349	0.000205768	0.000353664	0.000430827	0.000475838	0.000643025	0.000623734	0.000739479	0.000739479	0.000649455	0.000610874	0.000649455	0.00050799	0.000623734	0.000765199	0.00079092	0.000938816	0.000880944	0.000900235	0.000739479	0.000623734	0.000488699	0.00051442	0.000469408	0.000385815	0.000578722	0.000553001	0.000385815	0.000225059	0.000173617	0.000237919	7.07327e-05	6.43025e-05	5.78722e-05	2.5721e-05	0	0	0
0	0	0	0	6.43025e-05	6.43025e-05	4.50117e-05	7.7163e-05	0.000109314	0.000212198	0.000180047	0.000212198	0.000302222	0.000276501	0.000501559	0.000610874	0.00052728	0.000823072	0.000765199	0.000803781	0.000758769	0.000752339	0.000880944	0.000681606	0.000540141	0.000585153	0.000655885	0.000893804	0.000893804	0.000713758	0.000700897	0.000810211	0.000739479	0.000392245	0.000424396	0.000366524	0.000469408	0.000372954	0.000385815	0.000385815	0.00027007	9.64537e-05	0.000154326	5.1442e-05	3.21512e-05	2.5721e-05	2.5721e-05	0	0	0
0	0	0	3.21512e-05	3.85815e-05	4.50117e-05	3.21512e-05	0.000141465	9.64537e-05	0.000147896	0.000244349	0.000347233	0.000411536	0.000649455	0.000938816	0.000752339	0.000688037	0.00100312	0.000688037	0.000630164	0.000758769	0.000906665	0.000758769	0.000482269	0.000437257	0.000662316	0.00078449	0.000662316	0.000739479	0.00051442	0.000604443	0.000643025	0.000540141	0.000385815	0.000450117	0.000437257	0.000398675	0.000392245	0.000437257	0.000282931	0.000218628	7.07327e-05	8.35932e-05	1.28605e-05	2.5721e-05	4.50117e-05	0	0	0	0
0	0	0	4.50117e-05	8.35932e-05	3.85815e-05	6.43025e-05	9.64537e-05	0.000109314	0.000212198	0.000385815	0.000469408	0.000694467	0.000752339	0.000765199	0.000578722	0.000752339	0.000919525	0.000868083	0.000758769	0.000803781	0.000765199	0.000823072	0.000617304	0.000482269	0.000707327	0.000655885	0.00077806	0.000643025	0.000482269	0.000482269	0.000340803	0.000437257	0.000308652	0.000192907	0.000302222	0.000694467	0.000636595	0.000231489	0.000237919	0.000141465	0.000135035	5.78722e-05	3.85815e-05	3.21512e-05	0	0	0	0	0
0	0	0	5.1442e-05	5.1442e-05	5.1442e-05	0.000186477	9.00235e-05	0.000212198	0.000302222	0.000456548	0.000585153	0.000745909	0.000765199	0.000700897	0.000842362	0.000983828	0.000861653	0.00077806	0.000713758	0.000694467	0.000668746	0.000823072	0.000649455	0.000604443	0.00077163	0.000630164	0.000553001	0.00051442	0.000462978	0.000424396	0.000437257	0.000360094	0.000218628	0.000147896	0.000135035	0.000334373	0.000212198	0.000231489	0.000225059	0.000160756	0.000128605	0.000115744	0.000167186	9.64537e-05	1.92907e-05	0	0	0	0
0	6.43025e-06	1.92907e-05	1.28605e-05	0.000122175	0.000167186	0.000347233	0.000315082	0.000321512	0.00052728	0.000662316	0.000720188	0.000816641	0.00101598	0.000964537	0.00109314	0.000938816	0.000970967	0.000868083	0.000900235	0.000996688	0.000996688	0.000996688	0.000906665	0.000630164	0.000572292	0.000430827	0.000488699	0.000405106	0.000469408	0.000347233	0.000392245	0.000289361	0.000109314	0.000154326	9.00235e-05	0.000122175	0.000237919	0.000180047	0.000128605	0.000147896	0.000135035	0.000160756	0.000212198	0.000398675	5.1442e-05	1.92907e-05	0	0	0
0	0	0	0	2.5721e-05	0.000199338	0.000225059	0.00027007	0.000340803	0.000675176	0.000688037	0.000938816	0.00106099	0.000938816	0.00106099	0.00113172	0.000700897	0.000848793	0.000977398	0.00113815	0.00115744	0.00100312	0.000906665	0.000848793	0.000617304	0.000623734	0.000417966	0.000565862	0.000475838	0.000321512	0.000385815	0.000327943	0.000231489	0.000186477	0.000276501	0.000180047	0.000205768	0.000109314	0.000128605	0.000122175	6.43025e-05	7.7163e-05	0.000102884	0.000135035	3.85815e-05	4.50117e-05	1.92907e-05	0	0	0
0	0	0	0	0.000122175	0.000141465	0.000102884	0.000192907	0.000353664	0.000681606	0.000662316	0.000874514	0.000932386	0.000848793	0.00105456	0.000848793	0.000720188	0.000713758	0.000630164	0.000887374	0.000675176	0.000700897	0.000681606	0.000578722	0.000565862	0.000372954	0.000372954	0.000424396	0.000302222	0.000398675	0.00026364	0.000244349	0.000199338	0.000109314	0.000244349	0.00027007	0.000167186	7.7163e-05	8.35932e-05	0.000115744	7.07327e-05	7.7163e-05	7.07327e-05	0.000102884	2.5721e-05	5.78722e-05	0	0	0	0
0	0	6.43025e-06	3.85815e-05	0.000218628	0.000141465	0.000225059	0.000437257	0.000649455	0.000835932	0.00121532	0.00123461	0.00129891	0.00143395	0.00139536	0.00126033	0.00105456	0.000868083	0.000938816	0.000823072	0.000900235	0.001106	0.000880944	0.000874514	0.000630164	0.000591583	0.000559432	0.000546571	0.000417966	0.000411536	0.000289361	0.00025078	0.000218628	0.000180047	0.00025721	0.000315082	0.000160756	0.000212198	0.000192907	9.64537e-05	0.000199338	0.000173617	0.000192907	6.43025e-05	6.43025e-05	3.85815e-05	0	0	0	0
0	1.28605e-05	2.5721e-05	0.000102884	0.00025721	0.000192907	0.000379385	0.000585153	0.000501559	0.00108671	0.00129891	0.00131177	0.00169759	0.0019548	0.00148539	0.00133749	0.000996688	0.000970967	0.00103527	0.00102241	0.000842362	0.000835932	0.0010417	0.00077806	0.000469408	0.000353664	0.000443687	0.000437257	0.000411536	0.000360094	0.000225059	0.000212198	0.000167186	0.000186477	0.000212198	0.000141465	0.000212198	0.000135035	0.000122175	0.000122175	0.000167186	0.000115744	0.000141465	5.78722e-05	5.1442e-05	0	0	0	0	0
0	0	3.85815e-05	0.000205768	0.000276501	0.000334373	0.000475838	0.000765199	0.00108671	0.00132463	0.00134392	0.00156255	0.00212841	0.00212198	0.00167829	0.00160756	0.000996688	0.00118317	0.00102241	0.0010417	0.00111886	0.000958107	0.000803781	0.000617304	0.000411536	0.000372954	0.000372954	0.000360094	0.000488699	0.000398675	0.000308652	0.000289361	0.000186477	0.000135035	0.000141465	7.07327e-05	0.000128605	0.000173617	0.000141465	0.000135035	0.000147896	9.00235e-05	7.7163e-05	5.78722e-05	0	0	0	0	0	0
0	1.28605e-05	0.000135035	0.000276501	0.000392245	0.000488699	0.000835932	0.00115101	0.00124104	0.00145967	0.00186477	0.0020834	0.00236633	0.00257853	0.00206411	0.00149182	0.000945246	0.00121532	0.00155612	0.00127319	0.00113172	0.000874514	0.000649455	0.000604443	0.000379385	0.000372954	0.000437257	0.000443687	0.000372954	0.000623734	0.000379385	0.000225059	0.000141465	7.07327e-05	7.7163e-05	0.000147896	7.07327e-05	9.64537e-05	0.000186477	8.35932e-05	3.21512e-05	0	1.92907e-05	0	0	0	0	0	0	0
0	5.78722e-05	0.000218628	0.000385815	0.00052728	0.000816641	0.00122175	0.00151754	0.00126033	0.00167186	0.00196766	0.0020191	0.00252066	0.00243063	0.00176189	0.00135035	0.00135678	0.00147896	0.00136321	0.00122175	0.000925956	0.000643025	0.000598013	0.000598013	0.000392245	0.000437257	0.000572292	0.000482269	0.000533711	0.000585153	0.000372954	0.000334373	0.000102884	8.35932e-05	0.000160756	0.000180047	0.000122175	0.000135035	9.64537e-05	1.92907e-05	1.28605e-05	0	0	0	0	0	0	0	0	0
4.50117e-05	8.35932e-05	0.000353664	0.00052728	0.00052728	0.00109314	0.00147253	0.00164614	0.00137607	0.00189692	0.0020834	0.00178761	0.00220558	0.00191621	0.00171045	0.00182619	0.00123461	0.00128605	0.000964537	0.000996688	0.000681606	0.000655885	0.000578722	0.000655885	0.000495129	0.000585153	0.000462978	0.00052728	0.000546571	0.000591583	0.000443687	0.000295791	0.000237919	0.000128605	0.000160756	0.000122175	0.000122175	0.000102884	5.78722e-05	3.21512e-05	3.85815e-05	0	0	0	0	0	0	0	0	0
9.00235e-05	0.000180047	0.000340803	0.000572292	0.000797351	0.00115101	0.00167186	0.00153683	0.00145967	0.00187763	0.00223773	0.00228917	0.00212841	0.00190335	0.00169759	0.00126676	0.000906665	0.00118317	0.000996688	0.000765199	0.000565862	0.000405106	0.000475838	0.00052085	0.000353664	0.000437257	0.000308652	0.000289361	0.000469408	0.000398675	0.000289361	0.000308652	0.00025078	0.000135035	0.000167186	0.000218628	0.000167186	4.50117e-05	3.85815e-05	3.21512e-05	1.28605e-05	0	0	0	0	0	0	0	0	0
0.000135035	0.000225059	0.000591583	0.000688037	0.001106	0.00167186	0.0015304	0.00160756	0.00136321	0.00174903	0.00208983	0.00223773	0.00192907	0.00178761	0.00128605	0.00108671	0.000906665	0.00100312	0.000681606	0.000636595	0.000475838	0.000488699	0.000405106	0.000347233	0.000244349	0.000321512	0.000398675	0.000385815	0.000379385	0.00026364	0.000173617	0.000186477	0.000237919	0.000186477	0.00026364	0.000180047	3.21512e-05	1.92907e-05	3.21512e-05	7.07327e-05	6.43025e-06	0	0	0	0	0	0	0	0	0
0.000135035	0.000501559	0.000681606	0.000945246	0.00141465	0.00168472	0.00176189	0.00213484	0.00169759	0.00192264	0.00189692	0.00166543	0.00124104	0.00112529	0.00100312	0.000970967	0.000623734	0.00050799	0.000456548	0.000462978	0.000405106	0.000315082	0.000347233	0.000347233	0.000327943	0.000366524	0.000347233	0.00026364	0.000192907	0.000167186	0.000199338	0.000154326	0.000128605	0.000115744	0.000167186	0.000102884	3.85815e-05	3.21512e-05	5.1442e-05	5.1442e-05	0	0	0	0	0	0	0	0	0	0
5.1442e-05	0.000861653	0.000977398	0.00143395	0.00161399	0.0019548	0.00240491	0.00199338	0.00117674	0.00190335	0.001659	0.00120246	0.000958107	0.000887374	0.000848793	0.000617304	0.000379385	0.000546571	0.000424396	0.000475838	0.000469408	0.000398675	0.000385815	0.000360094	0.000154326	0.000192907	0.000173617	0.000160756	0.000289361	0.000237919	0.000109314	0.000180047	0.000160756	9.64537e-05	0.000180047	7.7163e-05	7.07327e-05	5.1442e-05	5.78722e-05	0	0	0	0	0	0	0	0	0	0	0
6.43025e-05	0.00117031	0.00144681	0.00180047	0.00220558	0.00203839	0.00182619	0.00124747	0.00106099	0.00133749	0.000893804	0.000906665	0.000970967	0.000726618	0.000553001	0.000469408	0.000302222	0.000424396	0.000417966	0.000456548	0.000321512	0.00025078	0.000180047	0.000147896	9.64537e-05	0.000135035	4.50117e-05	5.78722e-05	0.000128605	0.000205768	0.000173617	0.000218628	9.00235e-05	8.35932e-05	7.7163e-05	4.50117e-05	2.5721e-05	2.5721e-05	0	0	0	0	0	0	0	0	0	0	0	0
0.000655885	0.00191621	0.00172974	0.00183905	0.00171688	0.00145324	0.00106099	0.00105456	0.000739479	0.00052728	0.000668746	0.00052728	0.000372954	0.000327943	0.000315082	0.000340803	0.000173617	0.000276501	0.000212198	0.000180047	0.000135035	0.000115744	9.00235e-05	0.000109314	5.1442e-05	5.78722e-05	2.5721e-05	1.28605e-05	0.000122175	0.000115744	0.000154326	0.000173617	0.000154326	4.50117e-05	2.5721e-05	0	0	0	0	0	0	0	0	0	0	0	0	0	0	0
0.000919525	0.00154326	0.00115744	0.00120889	0.00108671	0.00134392	0.00103527	0.000745909	0.000411536	0.000617304	0.000533711	0.000340803	0.000186477	0.000167186	0.000141465	0.000102884	0.000102884	0.000122175	0.000109314	0.000212198	0.000141465	5.78722e-05	2.5721e-05	1.92907e-05	3.85815e-05	0	0	0	7.07327e-05	0.000186477	0.000141465	0.000102884	1.28605e-05	0	0	0	0	0	0	0	0	0	0	0	0	0	0	0	0	0
0.000842362	0.000906665	0.000835932	0.000970967	0.00127962	0.000700897	0.000501559	0.000482269	0.000347233	0.000385815	0.000276501	0.00025721	0.000160756	9.64537e-05	3.85815e-05	2.5721e-05	0.000102884	0.000167186	0.000115744	0.000173617	4.50117e-05	3.85815e-05	5.78722e-05	1.92907e-05	0	0	0	0	1.92907e-05	0.000173617	3.21512e-05	0	0	0	0	0	0	0	0	0	0	0	0	0	0	0	0	0	0	0
0.000186477	0.000244349	0.000739479	0.00077163	0.000379385	0.000302222	0.000225059	0.000186477	0.000109314	9.64537e-05	7.07327e-05	5.1442e-05	0	0	0	0	6.43025e-06	7.07327e-05	0.000135035	0.000167186	9.64537e-05	5.78722e-05	1.92907e-05	0	0	0	0	0	0	0	0	0	0	0	0	0	0	0	0	0	0	0	0	0	0	0	0	0	0	0
0.00050799	0.000430827	0.000212198	0.000160756	5.78722e-05	1.92907e-05	0	0	0	0	0	0	0	0	0	0	0	0	0	0	6.43025e-06	0	0	0	0	0	0	0	0	0	0	0	0	0	0	0	0	0	0	0	0	0	0	0	0	0	0	0	0	0

## Sheet: Figure 4k
0	0	0	1.92907e-05	0.000147896	0.000135035	0.000218628	0.00025721	0.000212198	0.000237919	0.000237919	0.000205768	0.00025721	0.000231489	0.000186477	0.000192907	0.000231489	0.000147896	0.000212198	0.000225059	0.000212198	0.000225059	0.000244349	0.000205768	0.000302222	0.000315082	0.000212198	0.00025078	0.000276501	0.000167186	0.000218628	0.000186477	9.00235e-05	0.000154326	0.000154326	0.000122175	0.000115744	0.000115744	5.1442e-05	1.92907e-05	6.43025e-06	0	6.43025e-06	6.43025e-06	0	0	0	0	0	0
0	0	2.5721e-05	0.000237919	0.000212198	0.000135035	0.000289361	0.000205768	0.000160756	0.000244349	0.000366524	0.000212198	0.000334373	0.000417966	0.000321512	0.000430827	0.000450117	0.000353664	0.000495129	0.000501559	0.000475838	0.000707327	0.000874514	0.000835932	0.000707327	0.000540141	0.000308652	0.000482269	0.000366524	0.000437257	0.000417966	0.000540141	0.000430827	0.000424396	0.000495129	0.000282931	0.000321512	0.000276501	0.000308652	0.000450117	0.00025078	9.00235e-05	7.7163e-05	9.00235e-05	5.1442e-05	0.000128605	5.78722e-05	0	0	0
0	0	3.85815e-05	7.07327e-05	0.000186477	0.000141465	0.00025721	0.000405106	0.000205768	0.000276501	0.000366524	0.000308652	0.000443687	0.000443687	0.000366524	0.000604443	0.000636595	0.000540141	0.000688037	0.00077806	0.000623734	0.00078449	0.000649455	0.000643025	0.000893804	0.000842362	0.000598013	0.000643025	0.000540141	0.000392245	0.000604443	0.000745909	0.000482269	0.000713758	0.000765199	0.00050799	0.000495129	0.000462978	0.00025078	0.000360094	0.000302222	0.000186477	0.000135035	0.000128605	0.000128605	0.000115744	0.000167186	0.000102884	6.43025e-06	0
0	0	5.1442e-05	0.000122175	0.000122175	0.000154326	0.000160756	0.00027007	0.00027007	0.000417966	0.000417966	0.000353664	0.000417966	0.000424396	0.000411536	0.000475838	0.000643025	0.00052085	0.000617304	0.000623734	0.000462978	0.000630164	0.000565862	0.000430827	0.000688037	0.000623734	0.000643025	0.000810211	0.000958107	0.000578722	0.000739479	0.000604443	0.000546571	0.000501559	0.000591583	0.000450117	0.000553001	0.00050799	0.000372954	0.000417966	0.00026364	0.000212198	0.000212198	0.000212198	7.7163e-05	7.7163e-05	0.000109314	6.43025e-05	6.43025e-05	0
0	0	2.5721e-05	0.000135035	5.1442e-05	8.35932e-05	0.000237919	0.000212198	0.00025078	0.000385815	0.00050799	0.000379385	0.000501559	0.000475838	0.000450117	0.000405106	0.000450117	0.000591583	0.000880944	0.000880944	0.000643025	0.000649455	0.000636595	0.000533711	0.000700897	0.00077163	0.000643025	0.000655885	0.000797351	0.000643025	0.000758769	0.000643025	0.000450117	0.000456548	0.00050799	0.000379385	0.000488699	0.000456548	0.000424396	0.000546571	0.000282931	0.000244349	0.000167186	0.000167186	7.07327e-05	8.35932e-05	9.64537e-05	8.35932e-05	7.7163e-05	0
0	0	4.50117e-05	9.64537e-05	7.07327e-05	0.000102884	0.000186477	0.000282931	0.000276501	0.000482269	0.000495129	0.000347233	0.000482269	0.000430827	0.000417966	0.000482269	0.000578722	0.00052728	0.000688037	0.000990258	0.000630164	0.000842362	0.000758769	0.000443687	0.000559432	0.000688037	0.000604443	0.000694467	0.000733048	0.000585153	0.00078449	0.000649455	0.000546571	0.000572292	0.000585153	0.000430827	0.00052728	0.000546571	0.000456548	0.000475838	0.000417966	0.000218628	0.000141465	0.000128605	8.35932e-05	9.64537e-05	7.07327e-05	8.35932e-05	5.1442e-05	6.43025e-06
0	0	6.43025e-05	7.07327e-05	0.000102884	7.07327e-05	0.000180047	0.000237919	0.000405106	0.000437257	0.000353664	0.00050799	0.000456548	0.000398675	0.000488699	0.000681606	0.000707327	0.000443687	0.000610874	0.00101598	0.000604443	0.00079092	0.000707327	0.000482269	0.000630164	0.000655885	0.000591583	0.000688037	0.000585153	0.00052085	0.00077163	0.000810211	0.000456548	0.000578722	0.000713758	0.000636595	0.000610874	0.000578722	0.000462978	0.000495129	0.000424396	0.000218628	0.000192907	0.000147896	7.07327e-05	0.000115744	5.78722e-05	7.07327e-05	2.5721e-05	0
0	0	6.43025e-05	5.78722e-05	7.7163e-05	0.000173617	0.000199338	0.00027007	0.000315082	0.000424396	0.000424396	0.000282931	0.00050799	0.000443687	0.000469408	0.000675176	0.000598013	0.000456548	0.000720188	0.00108028	0.000681606	0.000681606	0.000662316	0.000565862	0.000726618	0.000713758	0.000559432	0.000649455	0.000707327	0.000578722	0.000668746	0.00079092	0.000739479	0.000765199	0.000681606	0.000598013	0.000797351	0.000643025	0.000533711	0.000662316	0.000405106	0.000237919	0.000173617	0.000160756	5.1442e-05	0.000109314	4.50117e-05	5.1442e-05	2.5721e-05	0
0	6.43025e-06	4.50117e-05	4.50117e-05	0.000180047	0.000115744	0.000218628	0.000282931	0.000231489	0.000398675	0.000450117	0.000308652	0.00050799	0.000649455	0.000572292	0.000681606	0.000540141	0.000462978	0.000707327	0.0013182	0.000938816	0.00101598	0.000797351	0.000707327	0.00078449	0.00101598	0.000598013	0.000655885	0.000668746	0.000482269	0.000707327	0.000758769	0.000707327	0.00102241	0.000565862	0.000360094	0.000733048	0.000765199	0.000610874	0.000906665	0.000501559	0.000308652	0.000199338	0.000122175	9.00235e-05	9.00235e-05	7.07327e-05	7.07327e-05	2.5721e-05	0
0	1.92907e-05	7.07327e-05	7.07327e-05	0.000180047	0.000244349	0.000308652	0.000353664	0.000327943	0.000372954	0.000385815	0.000469408	0.000540141	0.000662316	0.000623734	0.000610874	0.000462978	0.000379385	0.000668746	0.000887374	0.000893804	0.000977398	0.000868083	0.000720188	0.000861653	0.000893804	0.000649455	0.00077163	0.000649455	0.000585153	0.000662316	0.000842362	0.000675176	0.000893804	0.000630164	0.000443687	0.000688037	0.000855223	0.00051442	0.000752339	0.000475838	0.000379385	0.000295791	0.000231489	7.7163e-05	0.000102884	5.78722e-05	6.43025e-05	2.5721e-05	0
0	3.21512e-05	7.07327e-05	0.000102884	0.00025078	0.000199338	0.000276501	0.000282931	0.000340803	0.00052085	0.000565862	0.000334373	0.000585153	0.000655885	0.000546571	0.000700897	0.000610874	0.000456548	0.00077163	0.000925956	0.000700897	0.000990258	0.00101598	0.000752339	0.000900235	0.000855223	0.000643025	0.000880944	0.000874514	0.000617304	0.000810211	0.00106742	0.000662316	0.00078449	0.00079092	0.000443687	0.000649455	0.000810211	0.000643025	0.000598013	0.00050799	0.000443687	0.00052728	0.00026364	6.43025e-05	9.00235e-05	0.000102884	4.50117e-05	3.21512e-05	0
0	4.50117e-05	9.00235e-05	0.000109314	0.000212198	0.000212198	0.000225059	0.00027007	0.000308652	0.000392245	0.00052085	0.000405106	0.000559432	0.000630164	0.000585153	0.00077163	0.000649455	0.000598013	0.000700897	0.000893804	0.000655885	0.00103527	0.000945246	0.000733048	0.000810211	0.000855223	0.000591583	0.000758769	0.000655885	0.000598013	0.000887374	0.000893804	0.000617304	0.00077806	0.00078449	0.000540141	0.000623734	0.000758769	0.000630164	0.000720188	0.000482269	0.000417966	0.000379385	0.000334373	0.000147896	7.07327e-05	0.000115744	4.50117e-05	1.92907e-05	6.43025e-06
0	3.85815e-05	7.7163e-05	0.000115744	0.000225059	0.000167186	0.000173617	0.000347233	0.000276501	0.000360094	0.000501559	0.000437257	0.000681606	0.000617304	0.000559432	0.00078449	0.000829502	0.00050799	0.000745909	0.000900235	0.000688037	0.000958107	0.000983828	0.000623734	0.000855223	0.000707327	0.000578722	0.000823072	0.000662316	0.000623734	0.000765199	0.000848793	0.000604443	0.000765199	0.000649455	0.000585153	0.000456548	0.000610874	0.000553001	0.000565862	0.000623734	0.000405106	0.000347233	0.000225059	0.000122175	5.78722e-05	0.000102884	3.21512e-05	1.28605e-05	6.43025e-06
0	4.50117e-05	8.35932e-05	0.000147896	0.000231489	0.000122175	0.000192907	0.000173617	0.000244349	0.000360094	0.000572292	0.00052728	0.000681606	0.000546571	0.000675176	0.000983828	0.000739479	0.000643025	0.000874514	0.000745909	0.000694467	0.000874514	0.000874514	0.000668746	0.000835932	0.00052085	0.000443687	0.00052085	0.000758769	0.000495129	0.000610874	0.000610874	0.000598013	0.000649455	0.000694467	0.000482269	0.00050799	0.000623734	0.000450117	0.000604443	0.000533711	0.000379385	0.000366524	0.00026364	0.000160756	0.000128605	9.00235e-05	4.50117e-05	1.28605e-05	1.28605e-05
0	5.1442e-05	7.07327e-05	0.000147896	0.000308652	0.000160756	0.000154326	0.000218628	0.000289361	0.000321512	0.000630164	0.000662316	0.000636595	0.000655885	0.00077163	0.000906665	0.000913095	0.000643025	0.00079092	0.000565862	0.000340803	0.000578722	0.000720188	0.000668746	0.000752339	0.000559432	0.00025721	0.000443687	0.000437257	0.000379385	0.000443687	0.000630164	0.000501559	0.00052085	0.000585153	0.000417966	0.00050799	0.000462978	0.000443687	0.000430827	0.000559432	0.000308652	0.000469408	0.000244349	0.000122175	0.000128605	8.35932e-05	5.1442e-05	6.43025e-06	1.28605e-05
6.43025e-06	3.21512e-05	9.64537e-05	0.000192907	0.000173617	0.000167186	0.000218628	0.000462978	0.000360094	0.000443687	0.000540141	0.000623734	0.000739479	0.000591583	0.000578722	0.000752339	0.000713758	0.000591583	0.000559432	0.000501559	0.000372954	0.000392245	0.000443687	0.000456548	0.000617304	0.000591583	0.000430827	0.000276501	0.00026364	0.000237919	0.000379385	0.000469408	0.000289361	0.000475838	0.000546571	0.000430827	0.000578722	0.000585153	0.00050799	0.000469408	0.000700897	0.000347233	0.000398675	0.000231489	0.000154326	0.000147896	7.7163e-05	5.1442e-05	4.50117e-05	1.28605e-05
0	2.5721e-05	0.000102884	0.000154326	0.000173617	6.43025e-05	0.000244349	0.000417966	0.000379385	0.000379385	0.000591583	0.000649455	0.000565862	0.000565862	0.000482269	0.000411536	0.000546571	0.000347233	0.000347233	0.00027007	0.00026364	0.000199338	0.000199338	0.000302222	0.000244349	0.000347233	0.000295791	0.000340803	0.000302222	0.000192907	0.000282931	0.000308652	0.000231489	0.000244349	0.000366524	0.000379385	0.000417966	0.000655885	0.000411536	0.00050799	0.00050799	0.000186477	0.000218628	0.000218628	0.000128605	0.000173617	9.00235e-05	1.92907e-05	1.28605e-05	1.92907e-05
1.28605e-05	4.50117e-05	7.7163e-05	0.000199338	0.000353664	0.000154326	0.000289361	0.000437257	0.000443687	0.000591583	0.000752339	0.000610874	0.000565862	0.000585153	0.000585153	0.000598013	0.00050799	0.000405106	0.000411536	0.000302222	0.00027007	0.000244349	0.000327943	0.000199338	0.000366524	0.000282931	0.00025078	0.000533711	0.000385815	0.000231489	0.00027007	0.000360094	0.00025078	0.000379385	0.000379385	0.000385815	0.000604443	0.000707327	0.000565862	0.000643025	0.000495129	0.000237919	0.00025721	0.000205768	0.000147896	0.000154326	0.000109314	3.21512e-05	3.21512e-05	1.92907e-05
2.5721e-05	3.85815e-05	8.35932e-05	0.000167186	0.000199338	0.000180047	0.000321512	0.000430827	0.000366524	0.000598013	0.00078449	0.000617304	0.000655885	0.000540141	0.000585153	0.00079092	0.000610874	0.000430827	0.000392245	0.000353664	0.000231489	0.000212198	0.000205768	0.000199338	0.000244349	0.000340803	0.000295791	0.000340803	0.000475838	0.000237919	0.000218628	0.000340803	0.000276501	0.000424396	0.000372954	0.000398675	0.000623734	0.000604443	0.00052728	0.000643025	0.000315082	0.000225059	0.000282931	0.000186477	0.000128605	0.000147896	0.000102884	4.50117e-05	5.1442e-05	6.43025e-06
1.28605e-05	3.85815e-05	0.000115744	0.000237919	0.000340803	0.000199338	0.00026364	0.000289361	0.000308652	0.000655885	0.00079092	0.000565862	0.00077163	0.000623734	0.000392245	0.000565862	0.000469408	0.000462978	0.000533711	0.000353664	0.00025078	0.000295791	0.000167186	0.000173617	0.000212198	0.000405106	0.000205768	0.00025721	0.000372954	0.000417966	0.000276501	0.000302222	0.000315082	0.000327943	0.000411536	0.000340803	0.000424396	0.000630164	0.000610874	0.000559432	0.000340803	0.000244349	0.00027007	0.000199338	0.000115744	0.000154326	8.35932e-05	3.21512e-05	3.21512e-05	2.5721e-05
1.28605e-05	2.5721e-05	0.000122175	0.000205768	0.00025721	0.000180047	0.000353664	0.000276501	0.000398675	0.000797351	0.000533711	0.000347233	0.000591583	0.000739479	0.000591583	0.000694467	0.000739479	0.000488699	0.000540141	0.000469408	0.000315082	0.000289361	0.000225059	0.000160756	0.000231489	0.000327943	0.000212198	0.000231489	0.00027007	0.000405106	0.000315082	0.000276501	0.000237919	0.000340803	0.000372954	0.000353664	0.000462978	0.000655885	0.000495129	0.000553001	0.000347233	0.000289361	0.000295791	0.000180047	0.000147896	0.000109314	0.000147896	3.85815e-05	2.5721e-05	5.1442e-05
1.92907e-05	1.92907e-05	7.07327e-05	0.000212198	0.00025721	0.00026364	0.000308652	0.000398675	0.000315082	0.000385815	0.000360094	0.000360094	0.000443687	0.000559432	0.000469408	0.000488699	0.000591583	0.000385815	0.000417966	0.000417966	0.000340803	0.000308652	0.000289361	0.000199338	0.000205768	0.000366524	0.000212198	0.000231489	0.000302222	0.000327943	0.000430827	0.000237919	0.000173617	0.00027007	0.000495129	0.000340803	0.000495129	0.000565862	0.000546571	0.00052085	0.000417966	0.000302222	0.000353664	0.000122175	0.000109314	7.7163e-05	0.000154326	5.78722e-05	2.5721e-05	4.50117e-05
1.28605e-05	3.21512e-05	9.64537e-05	0.000154326	0.000315082	0.000167186	0.000443687	0.000437257	0.000353664	0.000302222	0.000334373	0.000302222	0.000437257	0.000462978	0.000405106	0.000398675	0.000469408	0.00052728	0.000501559	0.000379385	0.000334373	0.000437257	0.000295791	0.000160756	0.000244349	0.000295791	0.000244349	0.000321512	0.000327943	0.000295791	0.000424396	0.000327943	0.000199338	0.00027007	0.000482269	0.000411536	0.000598013	0.000540141	0.00052085	0.000623734	0.000411536	0.000244349	0.000321512	0.000218628	0.000102884	0.000122175	0.000135035	6.43025e-05	2.5721e-05	7.7163e-05
1.28605e-05	1.92907e-05	0.000135035	0.00025078	0.000225059	0.00025721	0.000585153	0.000456548	0.000276501	0.000366524	0.000302222	0.000308652	0.000366524	0.000495129	0.000398675	0.000469408	0.000417966	0.000411536	0.000533711	0.000437257	0.000347233	0.000462978	0.000392245	0.000334373	0.00025721	0.000353664	0.000237919	0.000405106	0.000334373	0.00025078	0.000315082	0.000366524	0.00025721	0.000417966	0.000353664	0.000366524	0.000546571	0.000617304	0.000598013	0.000591583	0.000469408	0.000244349	0.000321512	0.000173617	7.7163e-05	8.35932e-05	0.000160756	6.43025e-05	3.21512e-05	5.1442e-05
1.92907e-05	3.21512e-05	8.35932e-05	0.000237919	0.000282931	0.000276501	0.000482269	0.000469408	0.000315082	0.000405106	0.000417966	0.000308652	0.000469408	0.00051442	0.000347233	0.000681606	0.000469408	0.000360094	0.000546571	0.000398675	0.00027007	0.000469408	0.000437257	0.000218628	0.000327943	0.000649455	0.000308652	0.000430827	0.000456548	0.000340803	0.000276501	0.000308652	0.00025078	0.000482269	0.000475838	0.000353664	0.000598013	0.000662316	0.000617304	0.000919525	0.000810211	0.000237919	0.00026364	0.000225059	0.000128605	9.64537e-05	0.000135035	5.78722e-05	2.5721e-05	7.07327e-05
1.92907e-05	2.5721e-05	0.000102884	0.000173617	0.000289361	0.000315082	0.000353664	0.000482269	0.000347233	0.000430827	0.000430827	0.000308652	0.000417966	0.000450117	0.000385815	0.00052728	0.000321512	0.000295791	0.000340803	0.000360094	0.000244349	0.000353664	0.000276501	0.000276501	0.000334373	0.000353664	0.000360094	0.00051442	0.000308652	0.000315082	0.000366524	0.000379385	0.000340803	0.000553001	0.000417966	0.000334373	0.00051442	0.000925956	0.000694467	0.00117674	0.000713758	0.000289361	0.000282931	0.00025078	9.00235e-05	0.000122175	0.000128605	9.64537e-05	3.85815e-05	9.00235e-05
1.28605e-05	3.21512e-05	7.07327e-05	0.000199338	0.000218628	0.000276501	0.000353664	0.000372954	0.000308652	0.000392245	0.000430827	0.000456548	0.000553001	0.000604443	0.000398675	0.000475838	0.000475838	0.000308652	0.000411536	0.000321512	0.000199338	0.000289361	0.000392245	0.000308652	0.000282931	0.000231489	0.00027007	0.000405106	0.00026364	0.000334373	0.000443687	0.000379385	0.000302222	0.000591583	0.000482269	0.000417966	0.000610874	0.000983828	0.001106	0.000868083	0.000700897	0.000424396	0.000302222	0.000205768	0.000128605	0.000122175	0.000109314	6.43025e-06	6.43025e-05	9.64537e-05
1.28605e-05	5.1442e-05	9.64537e-05	0.000122175	0.000289361	0.000167186	0.000360094	0.000379385	0.000237919	0.000392245	0.000295791	0.000321512	0.000469408	0.000610874	0.000700897	0.000623734	0.000475838	0.000437257	0.000353664	0.000282931	0.000212198	0.000327943	0.000353664	0.000180047	0.000462978	0.000334373	0.000231489	0.000321512	0.000334373	0.000308652	0.000417966	0.000437257	0.000417966	0.000424396	0.000482269	0.000456548	0.000855223	0.000900235	0.000913095	0.000835932	0.000739479	0.000713758	0.000405106	0.000167186	0.000147896	0.000147896	0.000122175	0.000102884	9.64537e-05	0.000102884
1.92907e-05	6.43025e-05	7.7163e-05	0.000109314	0.000212198	0.000225059	0.000347233	0.000443687	0.000347233	0.000340803	0.000347233	0.000321512	0.000430827	0.000540141	0.00050799	0.000688037	0.000617304	0.000295791	0.000308652	0.000244349	0.000160756	0.000334373	0.000321512	0.000295791	0.000559432	0.000475838	0.000282931	0.000392245	0.000366524	0.000276501	0.000430827	0.000443687	0.00050799	0.000424396	0.000540141	0.000617304	0.00077163	0.00106742	0.000810211	0.000643025	0.000546571	0.000488699	0.000411536	0.00025721	0.000180047	0.000154326	7.7163e-05	7.7163e-05	0.000141465	7.7163e-05
2.5721e-05	5.1442e-05	5.78722e-05	0.000122175	0.000212198	0.000244349	0.000289361	0.000379385	0.000347233	0.000347233	0.000405106	0.000289361	0.000411536	0.000720188	0.000469408	0.000546571	0.000482269	0.000347233	0.000295791	0.00027007	0.000160756	0.000340803	0.000360094	0.000353664	0.000533711	0.000604443	0.000334373	0.000469408	0.000295791	0.000244349	0.000353664	0.000424396	0.000379385	0.00052728	0.000591583	0.00052085	0.000887374	0.00111886	0.000655885	0.000604443	0.000540141	0.000417966	0.000392245	0.000327943	0.000186477	0.000128605	0.000212198	0.000173617	0.000115744	5.1442e-05
0	5.1442e-05	7.07327e-05	0.000122175	0.000231489	0.000199338	0.00026364	0.000321512	0.000347233	0.000392245	0.000353664	0.00026364	0.000347233	0.000385815	0.000411536	0.000385815	0.000488699	0.000282931	0.000334373	0.000302222	0.000308652	0.000437257	0.000347233	0.000405106	0.00050799	0.000694467	0.000327943	0.000353664	0.000450117	0.000353664	0.000360094	0.000430827	0.000289361	0.000553001	0.000578722	0.000488699	0.000958107	0.000964537	0.000739479	0.00078449	0.000553001	0.000443687	0.000321512	0.000372954	0.000147896	0.000160756	0.000102884	8.35932e-05	4.50117e-05	4.50117e-05
0	3.21512e-05	8.35932e-05	0.000122175	0.000205768	0.000109314	0.000302222	0.000321512	0.000360094	0.000392245	0.000372954	0.000237919	0.000340803	0.000347233	0.000315082	0.000437257	0.000405106	0.000398675	0.000411536	0.000392245	0.00052085	0.000553001	0.000604443	0.000565862	0.00079092	0.000835932	0.000655885	0.000623734	0.000688037	0.000308652	0.000424396	0.000462978	0.000353664	0.000585153	0.000623734	0.000726618	0.000990258	0.00114458	0.000655885	0.000668746	0.000585153	0.000488699	0.000379385	0.000366524	0.000192907	0.000173617	0.000135035	7.07327e-05	7.7163e-05	1.92907e-05
0	4.50117e-05	5.78722e-05	0.000154326	0.000212198	0.000225059	0.000340803	0.000192907	0.000231489	0.000334373	0.000411536	0.000327943	0.00027007	0.000379385	0.000366524	0.000610874	0.000469408	0.000360094	0.000353664	0.000443687	0.000456548	0.000546571	0.000495129	0.000417966	0.000636595	0.000713758	0.000572292	0.000996688	0.000816641	0.000585153	0.000598013	0.000572292	0.00050799	0.000668746	0.000636595	0.000700897	0.000559432	0.000810211	0.000540141	0.00079092	0.000636595	0.000475838	0.000488699	0.000340803	0.000141465	0.000122175	6.43025e-05	5.1442e-05	5.1442e-05	1.28605e-05
0	5.78722e-05	5.78722e-05	0.000102884	0.000180047	0.000141465	0.000141465	0.000180047	0.000141465	0.000192907	0.000218628	0.000212198	0.000334373	0.000302222	0.000353664	0.000572292	0.000450117	0.000295791	0.000347233	0.000372954	0.000327943	0.000411536	0.00051442	0.000456548	0.000405106	0.000546571	0.000488699	0.000835932	0.000874514	0.000585153	0.000591583	0.000655885	0.000488699	0.000662316	0.000572292	0.000495129	0.000424396	0.000533711	0.000488699	0.000585153	0.000417966	0.00025721	0.000212198	0.000154326	9.00235e-05	8.35932e-05	9.64537e-05	4.50117e-05	6.43025e-05	0
0	4.50117e-05	0.000122175	0.000199338	0.000192907	0.000154326	0.000199338	0.00027007	0.000160756	0.000302222	0.000237919	0.000321512	0.000411536	0.000540141	0.000585153	0.000572292	0.00051442	0.000424396	0.000495129	0.000495129	0.000456548	0.00052085	0.000578722	0.000475838	0.000488699	0.000855223	0.000880944	0.000925956	0.00111886	0.000823072	0.0010417	0.00117031	0.00127319	0.00117031	0.000604443	0.000604443	0.000572292	0.000938816	0.000688037	0.000752339	0.000643025	0.000244349	0.000141465	0.000180047	0.000109314	0.000186477	0.000102884	5.78722e-05	5.1442e-05	0
0	5.1442e-05	0.000135035	0.000115744	0.000192907	0.000102884	0.000237919	0.00027007	0.000205768	0.000282931	0.000334373	0.000334373	0.000366524	0.000540141	0.000495129	0.000546571	0.000572292	0.000540141	0.000591583	0.000495129	0.000578722	0.000655885	0.000662316	0.000501559	0.000604443	0.00077163	0.000668746	0.000983828	0.00100312	0.000996688	0.00141465	0.00131177	0.000900235	0.000880944	0.000803781	0.000540141	0.000598013	0.000720188	0.000694467	0.000945246	0.000726618	0.000205768	0.000225059	0.000180047	0.000141465	0.000122175	0.000160756	5.78722e-05	3.21512e-05	0
6.43025e-06	9.00235e-05	3.85815e-05	0.000154326	0.00026364	0.000135035	0.000160756	0.000218628	0.000237919	0.00026364	0.000469408	0.000276501	0.000347233	0.000598013	0.000424396	0.000617304	0.000868083	0.000668746	0.000649455	0.000636595	0.00052085	0.000803781	0.00077806	0.000540141	0.000636595	0.000938816	0.000913095	0.00115101	0.00113815	0.000964537	0.00163328	0.00169116	0.000932386	0.000855223	0.000964537	0.000643025	0.000688037	0.000649455	0.000681606	0.000810211	0.000598013	0.000315082	0.00025721	0.00025078	0.000173617	0.00025078	0.000154326	8.35932e-05	3.85815e-05	0
3.21512e-05	0.000102884	5.78722e-05	0.000192907	0.000225059	0.000135035	0.000147896	0.000180047	0.000141465	0.000334373	0.000347233	0.000192907	0.000327943	0.000456548	0.000398675	0.000668746	0.000694467	0.000604443	0.000810211	0.00079092	0.000649455	0.000707327	0.000925956	0.000823072	0.000932386	0.00121532	0.00128605	0.00142108	0.0014661	0.00122818	0.00147253	0.00133106	0.00140822	0.00133749	0.00106742	0.00077806	0.00108028	0.000887374	0.000739479	0.00079092	0.000688037	0.000475838	0.000334373	0.000276501	0.000173617	0.00025721	0.000160756	8.35932e-05	1.28605e-05	0
5.78722e-05	1.28605e-05	9.64537e-05	0.000186477	0.000160756	0.000147896	0.000180047	0.000173617	0.000167186	0.000244349	0.000360094	0.000295791	0.000398675	0.000385815	0.000411536	0.000546571	0.000681606	0.000488699	0.000675176	0.000900235	0.000745909	0.00129891	0.00114458	0.00114458	0.00132463	0.00121532	0.0010417	0.00148539	0.00142752	0.00101598	0.00136964	0.00138893	0.00129891	0.00134392	0.00124104	0.000983828	0.00124104	0.000970967	0.000797351	0.000752339	0.000720188	0.000559432	0.000379385	0.000282931	0.000192907	0.000276501	0.00025078	7.07327e-05	0	0
7.07327e-05	7.07327e-05	4.50117e-05	0.000141465	0.000109314	9.64537e-05	0.000109314	0.000173617	0.000180047	0.000180047	0.00026364	0.000244349	0.000488699	0.00051442	0.000475838	0.000462978	0.000578722	0.000482269	0.000726618	0.00077163	0.000848793	0.00118317	0.00101598	0.000964537	0.001106	0.00112529	0.00105456	0.00156255	0.00130534	0.000990258	0.00138893	0.000983828	0.00126033	0.00143395	0.00149182	0.00120889	0.00132463	0.00108028	0.000765199	0.000977398	0.000900235	0.000636595	0.000681606	0.000334373	0.00025078	0.00025721	0.000205768	3.21512e-05	0	0
4.50117e-05	1.28605e-05	4.50117e-05	4.50117e-05	9.64537e-05	6.43025e-05	0.000115744	0.000192907	0.000160756	0.000327943	0.000244349	0.00027007	0.00051442	0.000405106	0.000302222	0.000475838	0.000437257	0.000450117	0.000713758	0.000707327	0.000745909	0.00109314	0.00138893	0.00102241	0.00136321	0.00143395	0.00102884	0.0012539	0.00143395	0.000951677	0.00108671	0.0012539	0.000700897	0.00115101	0.00133106	0.00113172	0.00113172	0.00119603	0.000636595	0.000906665	0.000694467	0.000482269	0.000475838	0.000668746	0.000308652	0.000289361	0.000154326	0	0	0
2.5721e-05	0.000122175	4.50117e-05	8.35932e-05	0.000102884	6.43025e-05	0.000128605	0.000186477	9.64537e-05	0.000167186	0.00025721	0.000141465	0.000321512	0.000340803	0.000295791	0.000353664	0.000437257	0.000469408	0.000591583	0.000636595	0.000643025	0.00127962	0.00142108	0.00111243	0.0014661	0.00126676	0.000938816	0.00100955	0.00129248	0.000958107	0.001106	0.00122818	0.000977398	0.00111886	0.00122818	0.000964537	0.00124747	0.000919525	0.000662316	0.000855223	0.00079092	0.000469408	0.000501559	0.000398675	0.000308652	0.000237919	0.000141465	0	0	0
0	5.1442e-05	6.43025e-05	5.1442e-05	9.64537e-05	7.07327e-05	0.000109314	0.000154326	0.000122175	0.000192907	0.000199338	0.000167186	0.000212198	0.000244349	0.000282931	0.000347233	0.000417966	0.000417966	0.00052728	0.000887374	0.000578722	0.00118317	0.00109957	0.000868083	0.000855223	0.00102884	0.000810211	0.00102241	0.00115101	0.00100312	0.00113172	0.00100312	0.000913095	0.00135035	0.00122175	0.000951677	0.000887374	0.00120246	0.000668746	0.000681606	0.000765199	0.000559432	0.000405106	0.000379385	0.000237919	0.000237919	0.000141465	0	0	0
0	6.43025e-05	3.21512e-05	4.50117e-05	9.00235e-05	5.78722e-05	0.000115744	9.64537e-05	0.000154326	0.000186477	0.000199338	0.000192907	0.000237919	0.000199338	0.000237919	0.00050799	0.000482269	0.000411536	0.000540141	0.000752339	0.000533711	0.000855223	0.00109314	0.000591583	0.000810211	0.00116387	0.000958107	0.000932386	0.000970967	0.00105456	0.00115744	0.00133106	0.000913095	0.00135678	0.00157541	0.000713758	0.000970967	0.000990258	0.000874514	0.000932386	0.00050799	0.000289361	0.000276501	0.000199338	0.000180047	0.000289361	5.1442e-05	0	0	0
0	6.43025e-05	4.50117e-05	1.92907e-05	3.85815e-05	9.00235e-05	0.000154326	0.000135035	0.000173617	0.000192907	0.000180047	0.000147896	0.000147896	0.000173617	0.000122175	0.000315082	0.000488699	0.000450117	0.000540141	0.00052728	0.000398675	0.000681606	0.000585153	0.000598013	0.000739479	0.000958107	0.000842362	0.00105456	0.00104813	0.000874514	0.00138893	0.00181333	0.000951677	0.000964537	0.00107385	0.000906665	0.000842362	0.000630164	0.000469408	0.000604443	0.000591583	0.000282931	9.64537e-05	0.000128605	7.07327e-05	2.5721e-05	0	0	0	0
0	5.78722e-05	4.50117e-05	4.50117e-05	4.50117e-05	9.00235e-05	0.000212198	0.000212198	6.43025e-05	9.00235e-05	0.000141465	0.000122175	0.000244349	0.000199338	0.000167186	0.000212198	0.000360094	0.00025078	0.000289361	0.000308652	0.000302222	0.000353664	0.000488699	0.000398675	0.000623734	0.00077163	0.000655885	0.000868083	0.000874514	0.000739479	0.000887374	0.000990258	0.000919525	0.00102884	0.000900235	0.000559432	0.000578722	0.000533711	0.00051442	0.000598013	0.000154326	0.000218628	0.000186477	0.000102884	7.07327e-05	0	0	0	0	0
0	4.50117e-05	7.7163e-05	5.78722e-05	7.07327e-05	0.000102884	9.64537e-05	0.000109314	8.35932e-05	0.000109314	9.00235e-05	8.35932e-05	0.000212198	0.000315082	0.000276501	0.000430827	0.00025078	0.000218628	0.000231489	0.00027007	0.000192907	0.000276501	0.000347233	0.000282931	0.000360094	0.000411536	0.000456548	0.000810211	0.000662316	0.000540141	0.000720188	0.000681606	0.000392245	0.000372954	0.00052085	0.000417966	0.000495129	0.000469408	0.000321512	0.000353664	0.000237919	0.000154326	0.000173617	0.000102884	0	0	0	0	0	0
0	1.28605e-05	0.000109314	0.000128605	7.7163e-05	6.43025e-06	0	1.92907e-05	1.92907e-05	7.7163e-05	0.000109314	0.000122175	0.000173617	0.000205768	0.000282931	0.000225059	0.000244349	0.000173617	0.000225059	0.00025078	0.000173617	0.00025721	0.00026364	0.000302222	0.000340803	0.000398675	0.000327943	0.000475838	0.000765199	0.000578722	0.000469408	0.000276501	0.000199338	0.000276501	0.000347233	0.000160756	0.000180047	0.000154326	0.000122175	0.000102884	0.000237919	4.50117e-05	9.64537e-05	3.85815e-05	0	0	0	0	0	0
0	0	0	0	0	0	0	0	0	0	1.92907e-05	1.92907e-05	4.50117e-05	7.07327e-05	4.50117e-05	6.43025e-05	7.07327e-05	7.07327e-05	0.000128605	0.000141465	0.000122175	0.000147896	0.000141465	0.000122175	0.000180047	0.000180047	0.000154326	0.000154326	0.000205768	0.000173617	0.000192907	0.000244349	0.000173617	0.000135035	0.000180047	0.000109314	0.000154326	0.000167186	4.50117e-05	9.00235e-05	9.00235e-05	5.1442e-05	2.5721e-05	0	0	0	0	0	0	0
0	0	0	0	0	0	0	0	0	0	3.85815e-05	3.85815e-05	4.50117e-05	3.85815e-05	3.21512e-05	2.5721e-05	1.92907e-05	6.43025e-06	0	0	0	6.43025e-06	0	0	0	3.21512e-05	2.5721e-05	5.78722e-05	8.35932e-05	7.7163e-05	8.35932e-05	0.000109314	0.000102884	0.000160756	0.000173617	0.000102884	9.00235e-05	1.92907e-05	1.92907e-05	6.43025e-06	0	0	0	0	0	0	0	0	0	0

## Sheet: Figure 4l
0	0	0	0	0	0	0	0	1.28605e-05	5.1442e-05	9.64537e-05	9.00235e-05	0.000141465	0.000141465	0.000141465	0.000141465	0.000160756	0.000115744	7.7163e-05	0.000115744	7.07327e-05	9.64537e-05	5.1442e-05	4.50117e-05	5.1442e-05	5.78722e-05	3.85815e-05	3.85815e-05	4.50117e-05	8.35932e-05	0.000141465	0.000173617	0.000167186	0.000218628	0.000205768	0.000128605	0.000128605	0.000135035	5.1442e-05	3.21512e-05	4.50117e-05	4.50117e-05	6.43025e-05	0.000109314	9.64537e-05	2.5721e-05	0	0	0	0
0	0	0	5.1442e-05	7.07327e-05	5.1442e-05	7.7163e-05	0.000122175	9.64537e-05	0.000115744	9.00235e-05	8.35932e-05	7.07327e-05	0.000109314	0.000102884	0.000141465	0.00026364	0.000225059	0.000231489	0.000141465	9.64537e-05	0.000147896	0.000141465	0.000122175	0.000128605	9.64537e-05	6.43025e-05	0.000122175	0.000315082	0.00027007	0.000546571	0.000565862	0.000372954	0.000604443	0.000585153	0.000379385	0.000462978	0.000347233	0.000141465	8.35932e-05	5.1442e-05	8.35932e-05	9.64537e-05	9.64537e-05	9.00235e-05	9.64537e-05	0	0	0	0
0	0	3.85815e-05	5.78722e-05	4.50117e-05	3.85815e-05	0.000141465	0.000192907	0.000135035	0.000102884	7.7163e-05	5.1442e-05	0.000102884	7.7163e-05	4.50117e-05	0.000128605	0.000128605	0.000167186	0.000231489	0.000212198	0.000160756	0.000237919	0.000225059	0.00026364	0.000295791	0.000398675	0.000437257	0.000450117	0.000572292	0.000360094	0.000385815	0.000591583	0.000488699	0.000430827	0.00050799	0.000347233	0.00025721	0.000244349	0.000154326	0.00025078	7.7163e-05	7.07327e-05	0.000115744	0.000115744	3.21512e-05	5.1442e-05	1.28605e-05	0	0	0
0	6.43025e-06	5.1442e-05	5.78722e-05	1.92907e-05	4.50117e-05	0.000147896	9.00235e-05	8.35932e-05	0.000115744	0.000135035	7.7163e-05	6.43025e-05	9.00235e-05	7.7163e-05	0.000167186	0.00025078	0.000244349	0.000308652	0.000488699	0.000424396	0.000430827	0.000392245	0.000347233	0.000482269	0.000572292	0.000392245	0.000617304	0.000462978	0.000398675	0.000456548	0.000630164	0.000572292	0.000662316	0.000353664	0.000295791	0.000372954	0.000315082	0.000302222	0.000411536	0.000334373	4.50117e-05	9.64537e-05	9.64537e-05	1.92907e-05	3.85815e-05	2.5721e-05	0	0	0
0	6.43025e-06	5.78722e-05	1.92907e-05	3.85815e-05	5.78722e-05	0.000102884	0.000102884	5.78722e-05	0.000109314	0.000154326	9.64537e-05	0.000135035	0.000141465	0.000199338	0.000276501	0.000199338	0.000205768	0.000302222	0.00052085	0.000443687	0.00052728	0.000572292	0.000417966	0.00052728	0.000720188	0.000559432	0.000887374	0.000700897	0.000630164	0.000636595	0.000598013	0.000405106	0.00051442	0.000533711	0.000289361	0.000334373	0.000462978	0.000347233	0.000289361	0.000475838	0.000237919	0.000128605	9.00235e-05	1.92907e-05	4.50117e-05	0.000135035	7.07327e-05	0	0
0	4.50117e-05	3.21512e-05	1.28605e-05	5.1442e-05	7.07327e-05	7.07327e-05	0.000115744	7.07327e-05	9.00235e-05	0.000122175	0.000109314	0.000212198	0.000295791	0.000186477	0.000173617	0.000192907	0.000186477	0.000366524	0.000565862	0.000360094	0.000694467	0.000700897	0.000443687	0.000700897	0.000630164	0.000604443	0.000900235	0.000970967	0.000662316	0.000688037	0.000739479	0.000456548	0.000495129	0.000572292	0.000578722	0.000604443	0.00051442	0.000295791	0.000424396	0.000462978	0.000237919	0.000128605	7.07327e-05	1.92907e-05	3.85815e-05	0.000115744	9.64537e-05	1.28605e-05	0
0	3.85815e-05	2.5721e-05	2.5721e-05	5.78722e-05	5.78722e-05	5.78722e-05	7.7163e-05	7.7163e-05	8.35932e-05	7.7163e-05	0.000135035	0.000244349	0.000212198	0.000244349	0.000295791	0.000302222	0.000411536	0.000572292	0.000533711	0.00051442	0.000874514	0.000752339	0.000643025	0.000810211	0.000803781	0.000604443	0.000823072	0.000919525	0.000617304	0.00077163	0.000797351	0.000495129	0.000379385	0.000630164	0.000469408	0.000726618	0.000745909	0.000405106	0.000340803	0.000405106	0.000237919	0.000295791	6.43025e-05	0	6.43025e-06	5.78722e-05	6.43025e-05	3.21512e-05	0
0	1.92907e-05	3.21512e-05	3.85815e-05	6.43025e-05	5.1442e-05	4.50117e-05	0.000109314	6.43025e-05	5.78722e-05	0.000141465	7.7163e-05	0.000302222	0.000295791	0.000289361	0.000366524	0.000546571	0.000462978	0.000475838	0.000540141	0.000546571	0.000919525	0.000868083	0.000707327	0.000700897	0.000810211	0.000649455	0.00078449	0.000887374	0.000668746	0.000707327	0.000662316	0.000546571	0.000501559	0.000649455	0.000469408	0.000559432	0.00079092	0.000578722	0.000308652	0.000315082	0.000199338	0.000231489	0.000295791	8.35932e-05	9.64537e-05	7.07327e-05	4.50117e-05	5.78722e-05	0
0	3.85815e-05	6.43025e-06	3.85815e-05	7.07327e-05	1.28605e-05	5.1442e-05	3.21512e-05	6.43025e-05	0.000102884	0.000109314	9.64537e-05	0.000282931	0.000295791	0.000212198	0.000443687	0.000411536	0.000385815	0.000366524	0.000405106	0.000430827	0.000700897	0.000855223	0.000726618	0.000501559	0.000668746	0.000546571	0.000733048	0.000803781	0.000681606	0.000739479	0.000482269	0.000372954	0.00050799	0.000405106	0.000360094	0.000398675	0.000559432	0.000360094	0.00027007	0.000385815	0.000295791	0.000372954	0.000327943	0.000160756	0.000141465	6.43025e-05	1.28605e-05	7.07327e-05	0
0	2.5721e-05	5.78722e-05	0.000102884	0.000109314	7.07327e-05	7.07327e-05	6.43025e-05	5.1442e-05	0.000237919	0.000154326	0.00025721	0.000327943	0.00025721	0.000334373	0.000482269	0.000533711	0.000462978	0.000533711	0.000533711	0.000501559	0.000964537	0.00114458	0.000816641	0.000803781	0.000874514	0.000925956	0.001106	0.00100312	0.000803781	0.00100312	0.000739479	0.000533711	0.000585153	0.000488699	0.000578722	0.000347233	0.000604443	0.000501559	0.00079092	0.00052085	0.000417966	0.000443687	0.000212198	0.000205768	0.000192907	5.78722e-05	1.92907e-05	6.43025e-05	0
0	3.21512e-05	4.50117e-05	8.35932e-05	6.43025e-05	5.1442e-05	8.35932e-05	0.000128605	0.000115744	0.000237919	0.000340803	0.00025721	0.000372954	0.000334373	0.000372954	0.00051442	0.000546571	0.000443687	0.000559432	0.00078449	0.000662316	0.000842362	0.000932386	0.000739479	0.00104813	0.00119603	0.000938816	0.00103527	0.00113172	0.000925956	0.000970967	0.000958107	0.000546571	0.000823072	0.000598013	0.000617304	0.000829502	0.000565862	0.000694467	0.000964537	0.000443687	0.000340803	0.00025078	0.000147896	0.000102884	0.000244349	6.43025e-05	6.43025e-06	5.78722e-05	2.5721e-05
0	3.21512e-05	5.1442e-05	0.000135035	9.64537e-05	5.1442e-05	9.64537e-05	0.000109314	0.000102884	0.000231489	0.000237919	0.000308652	0.000392245	0.000334373	0.000315082	0.000533711	0.000572292	0.000353664	0.000533711	0.000598013	0.000739479	0.000835932	0.00106742	0.000925956	0.00111243	0.001106	0.000977398	0.00111243	0.00117674	0.000970967	0.001106	0.000996688	0.000713758	0.00077163	0.000835932	0.000707327	0.00100955	0.000713758	0.000604443	0.000623734	0.000450117	0.000141465	0.000180047	0.000167186	9.00235e-05	0.000173617	5.78722e-05	0	4.50117e-05	4.50117e-05
0	1.28605e-05	3.85815e-05	0.000141465	0.000109314	6.43025e-05	9.64537e-05	0.000160756	0.000147896	0.00025721	0.000360094	0.000276501	0.000334373	0.000295791	0.000347233	0.000450117	0.000572292	0.000430827	0.000469408	0.000591583	0.000681606	0.000887374	0.000906665	0.00102884	0.00120246	0.00129891	0.00127962	0.00124747	0.00127962	0.00107385	0.00117031	0.00129891	0.000990258	0.00106099	0.00108028	0.000739479	0.000848793	0.000797351	0.00052728	0.000482269	0.000353664	0.00027007	0.000173617	0.000128605	0.000154326	0.000160756	7.7163e-05	1.92907e-05	1.92907e-05	4.50117e-05
0	8.35932e-05	7.7163e-05	0.000115744	0.000147896	0.000115744	0.000141465	0.000122175	0.000147896	0.000218628	0.000192907	0.000289361	0.00026364	0.000315082	0.000308652	0.000302222	0.000482269	0.000398675	0.000610874	0.000591583	0.000578722	0.000893804	0.000906665	0.000874514	0.001106	0.0013182	0.000932386	0.00108671	0.00126676	0.00102241	0.00114458	0.00133106	0.00124104	0.00137607	0.00124104	0.000835932	0.000906665	0.000855223	0.000688037	0.000572292	0.000340803	0.00025721	0.000180047	0.000135035	0.000109314	0.000115744	9.64537e-05	6.43025e-06	2.5721e-05	4.50117e-05
1.92907e-05	5.1442e-05	7.07327e-05	9.00235e-05	0.000167186	0.000128605	9.00235e-05	0.000192907	9.64537e-05	0.000205768	0.000289361	0.000276501	0.000302222	0.000276501	0.000237919	0.000334373	0.000353664	0.000372954	0.000585153	0.000578722	0.00051442	0.000964537	0.000938816	0.000810211	0.000996688	0.00100312	0.000745909	0.000874514	0.000932386	0.000649455	0.00100955	0.00120246	0.00105456	0.00126676	0.00126033	0.000868083	0.000842362	0.000823072	0.000546571	0.000636595	0.000450117	0.00025078	0.000199338	0.000167186	0.000173617	7.7163e-05	9.64537e-05	6.43025e-06	1.92907e-05	3.85815e-05
3.85815e-05	5.1442e-05	5.78722e-05	0.000128605	0.000154326	0.000141465	0.000160756	0.000141465	0.000154326	0.000244349	0.000295791	0.000205768	0.000218628	0.000456548	0.000360094	0.000417966	0.000385815	0.000315082	0.00052728	0.000578722	0.00052728	0.000604443	0.000713758	0.000501559	0.000662316	0.000713758	0.000765199	0.000816641	0.000803781	0.000643025	0.000829502	0.00108671	0.000893804	0.00106099	0.00108671	0.000803781	0.001106	0.000913095	0.000533711	0.000553001	0.000540141	0.000282931	0.000237919	0.000225059	0.000115744	0.000128605	0.000109314	1.92907e-05	1.28605e-05	3.85815e-05
3.21512e-05	3.85815e-05	3.85815e-05	0.000109314	0.000167186	0.000147896	0.000192907	9.64537e-05	0.000128605	0.000173617	0.000276501	0.000186477	0.000327943	0.000417966	0.000276501	0.000424396	0.000372954	0.000340803	0.000392245	0.000430827	0.00026364	0.000321512	0.00052085	0.000321512	0.000372954	0.000578722	0.000475838	0.000726618	0.000572292	0.00025721	0.000655885	0.000643025	0.000662316	0.000861653	0.000951677	0.000739479	0.000835932	0.000700897	0.000675176	0.000739479	0.000462978	0.000276501	0.00025078	0.000167186	0.000109314	9.64537e-05	0.000115744	6.43025e-06	1.92907e-05	1.92907e-05
5.78722e-05	6.43025e-06	6.43025e-06	0.000122175	0.000231489	0.000154326	0.000218628	0.000192907	0.000154326	0.000244349	0.00026364	0.000289361	0.000462978	0.000623734	0.000417966	0.000450117	0.000405106	0.000334373	0.000347233	0.000430827	0.00026364	0.000495129	0.000450117	0.000340803	0.000482269	0.00051442	0.000385815	0.000713758	0.000662316	0.000437257	0.000816641	0.000803781	0.000810211	0.00103527	0.00114458	0.000919525	0.001106	0.000913095	0.000643025	0.000720188	0.000835932	0.000585153	0.00025721	0.000295791	0.000135035	0.000135035	0.000167186	1.92907e-05	1.28605e-05	3.21512e-05
5.78722e-05	5.1442e-05	7.07327e-05	9.64537e-05	0.000205768	0.000173617	0.000218628	0.000160756	0.000192907	0.000302222	0.000424396	0.000244349	0.000482269	0.000591583	0.000469408	0.000462978	0.000334373	0.000180047	0.000353664	0.00027007	0.00026364	0.000398675	0.000372954	0.000282931	0.000372954	0.000572292	0.000360094	0.000533711	0.000739479	0.00051442	0.000810211	0.000906665	0.000540141	0.000835932	0.000932386	0.000733048	0.000964537	0.00108671	0.000868083	0.000694467	0.000668746	0.000495129	0.00051442	0.000501559	0.000186477	0.000192907	0.000180047	6.43025e-06	1.92907e-05	1.92907e-05
1.28605e-05	0.000122175	7.07327e-05	9.00235e-05	0.00025721	0.000173617	0.000276501	0.000315082	0.000237919	0.000450117	0.000398675	0.000302222	0.000347233	0.000546571	0.000456548	0.000553001	0.000398675	0.000308652	0.000334373	0.000353664	0.000321512	0.000385815	0.000417966	0.000340803	0.000540141	0.000437257	0.000379385	0.000430827	0.000572292	0.00051442	0.000700897	0.000848793	0.000700897	0.000700897	0.000874514	0.000745909	0.000932386	0.00113172	0.000842362	0.000842362	0.000643025	0.000565862	0.000475838	0.000360094	0.000231489	0.000276501	0.000147896	3.85815e-05	6.43025e-06	1.92907e-05
1.28605e-05	0.000154326	7.07327e-05	0.000115744	0.000141465	0.000212198	0.000302222	0.000372954	0.000366524	0.000482269	0.000469408	0.000366524	0.000456548	0.000591583	0.000411536	0.000469408	0.000411536	0.000237919	0.000315082	0.00025078	0.000192907	0.00025721	0.000231489	0.000160756	0.000315082	0.000456548	0.000360094	0.000450117	0.000482269	0.000610874	0.000643025	0.000655885	0.000610874	0.000610874	0.000707327	0.000591583	0.00109957	0.00102884	0.000816641	0.00112529	0.000668746	0.000450117	0.000495129	0.000366524	0.000295791	0.000244349	0.000135035	3.85815e-05	1.92907e-05	1.28605e-05
6.43025e-06	9.64537e-05	0.000135035	0.000109314	0.000308652	0.000244349	0.000398675	0.000443687	0.000334373	0.000398675	0.000450117	0.000340803	0.000623734	0.000559432	0.000372954	0.000443687	0.000360094	0.000366524	0.000237919	0.000340803	0.000186477	0.000225059	0.000225059	0.000122175	0.00027007	0.000334373	0.000237919	0.00051442	0.000649455	0.000353664	0.00052085	0.000623734	0.000392245	0.000733048	0.000874514	0.000655885	0.000797351	0.00102884	0.000707327	0.000919525	0.000604443	0.000392245	0.000488699	0.000585153	0.000308652	0.000180047	0.000186477	7.07327e-05	3.21512e-05	0
0	3.21512e-05	0.000122175	0.000199338	0.000315082	0.000244349	0.000405106	0.000353664	0.000353664	0.000385815	0.000385815	0.000411536	0.000392245	0.00052085	0.000482269	0.00052085	0.000501559	0.000302222	0.000347233	0.000205768	0.000147896	0.00025721	0.000231489	0.000141465	0.00027007	0.000405106	0.00025721	0.000495129	0.00052728	0.000327943	0.000546571	0.000598013	0.000604443	0.00077806	0.000752339	0.000655885	0.000546571	0.000906665	0.000880944	0.00078449	0.000700897	0.000398675	0.000610874	0.000385815	0.000225059	0.000218628	0.000212198	0.000102884	2.5721e-05	6.43025e-06
0	3.21512e-05	5.1442e-05	0.000173617	0.000237919	0.000276501	0.000366524	0.000334373	0.000340803	0.000488699	0.000462978	0.000302222	0.000450117	0.000456548	0.000392245	0.00051442	0.000469408	0.000450117	0.000366524	0.00027007	0.000192907	0.000315082	0.000192907	0.000186477	0.000276501	0.00026364	0.00025078	0.000495129	0.000379385	0.000276501	0.000495129	0.000482269	0.000430827	0.000681606	0.000694467	0.00052728	0.000707327	0.00106099	0.00077163	0.000797351	0.000707327	0.000533711	0.000501559	0.000353664	0.000154326	0.000205768	0.000186477	0.000167186	5.78722e-05	6.43025e-06
0	3.21512e-05	0.000115744	0.000167186	0.00026364	0.000237919	0.00027007	0.00026364	0.00025078	0.000417966	0.000347233	0.000443687	0.000379385	0.000289361	0.000231489	0.000424396	0.000340803	0.000295791	0.000353664	0.000289361	0.000231489	0.000225059	0.00025078	0.00025721	0.000244349	0.000205768	0.000302222	0.000353664	0.000225059	0.000360094	0.000385815	0.000327943	0.000488699	0.000379385	0.000437257	0.000334373	0.000475838	0.000694467	0.000591583	0.000688037	0.000559432	0.000392245	0.00051442	0.000289361	0.000102884	0.000186477	0.000180047	0.000135035	6.43025e-05	0
0	2.5721e-05	0.000109314	0.000173617	0.000295791	0.000225059	0.000289361	0.000237919	0.000360094	0.000430827	0.000437257	0.000405106	0.000411536	0.000385815	0.000443687	0.000405106	0.000315082	0.000276501	0.000379385	0.000456548	0.000405106	0.000424396	0.000353664	0.000231489	0.000225059	0.000237919	0.000282931	0.000385815	0.000469408	0.000302222	0.000385815	0.000591583	0.000398675	0.000456548	0.000456548	0.000469408	0.00078449	0.000855223	0.000797351	0.000861653	0.000803781	0.000501559	0.000565862	0.000289361	0.000218628	0.000160756	0.000231489	0.000192907	7.07327e-05	0
0	2.5721e-05	0.000109314	0.000218628	0.00026364	0.000199338	0.000340803	0.000469408	0.000430827	0.000347233	0.000533711	0.00050799	0.000585153	0.000533711	0.000392245	0.000398675	0.000430827	0.000289361	0.00052085	0.000411536	0.000295791	0.000482269	0.000327943	0.00025078	0.000231489	0.000237919	0.000237919	0.000437257	0.000417966	0.000315082	0.000578722	0.000553001	0.000321512	0.000546571	0.000540141	0.000475838	0.000803781	0.000810211	0.000668746	0.000861653	0.000855223	0.000617304	0.00052085	0.000360094	0.000225059	0.000276501	0.00026364	0.000167186	5.1442e-05	0
3.85815e-05	1.92907e-05	0.000141465	0.00027007	0.000295791	0.000180047	0.000340803	0.000700897	0.000488699	0.000630164	0.000565862	0.000501559	0.00077163	0.000745909	0.000475838	0.000688037	0.00052728	0.000417966	0.000553001	0.000437257	0.000347233	0.000462978	0.000366524	0.00026364	0.000315082	0.000289361	0.000237919	0.000385815	0.00052085	0.000450117	0.000546571	0.000462978	0.000334373	0.000495129	0.00052085	0.000533711	0.000765199	0.000893804	0.000816641	0.00115744	0.00100312	0.000475838	0.000443687	0.000405106	0.000186477	0.000218628	0.00025078	0.000192907	6.43025e-05	0
3.21512e-05	3.21512e-05	0.000115744	0.00025721	0.000347233	0.00025721	0.000540141	0.000623734	0.00051442	0.000372954	0.000385815	0.000360094	0.000578722	0.000720188	0.000932386	0.000643025	0.000559432	0.000456548	0.000546571	0.000495129	0.000456548	0.000469408	0.000385815	0.000295791	0.000308652	0.000321512	0.000398675	0.000488699	0.000385815	0.000450117	0.000726618	0.000598013	0.000430827	0.000475838	0.000694467	0.000707327	0.000919525	0.00113172	0.000835932	0.0013825	0.000970967	0.000540141	0.000610874	0.000385815	0.000244349	0.00026364	0.00026364	0.000154326	7.07327e-05	0
3.85815e-05	3.85815e-05	9.00235e-05	0.000205768	0.00026364	0.000225059	0.000456548	0.000475838	0.000398675	0.000495129	0.00052085	0.000392245	0.000450117	0.000745909	0.00077806	0.000906665	0.000713758	0.000559432	0.000649455	0.000482269	0.000385815	0.000623734	0.000469408	0.000289361	0.000417966	0.000379385	0.000327943	0.000417966	0.000533711	0.000617304	0.000636595	0.000578722	0.00051442	0.000803781	0.000874514	0.00077806	0.000906665	0.00109314	0.00109957	0.00142752	0.00111886	0.000700897	0.000565862	0.000482269	0.000192907	0.000321512	0.000295791	9.00235e-05	9.64537e-05	6.43025e-06
1.28605e-05	5.1442e-05	0.000167186	0.000289361	0.000295791	0.00025721	0.000411536	0.00052085	0.000372954	0.000713758	0.000533711	0.000437257	0.000559432	0.000700897	0.000726618	0.00100312	0.000887374	0.000675176	0.000604443	0.000610874	0.000462978	0.000572292	0.00052728	0.000430827	0.000443687	0.000398675	0.000321512	0.000437257	0.000610874	0.000379385	0.000655885	0.000745909	0.000643025	0.000733048	0.000797351	0.000591583	0.000797351	0.00109314	0.00107385	0.00120889	0.000958107	0.000591583	0.00051442	0.000372954	0.000218628	0.000308652	0.000282931	8.35932e-05	7.07327e-05	3.85815e-05
3.21512e-05	5.1442e-05	0.000115744	0.000192907	0.000282931	0.000186477	0.000462978	0.000456548	0.000398675	0.000630164	0.000591583	0.000430827	0.000572292	0.000700897	0.000733048	0.00140822	0.000945246	0.000700897	0.000662316	0.00052085	0.000475838	0.000636595	0.000739479	0.00052728	0.000623734	0.000540141	0.000443687	0.000559432	0.000643025	0.000610874	0.000598013	0.000739479	0.000636595	0.000823072	0.000752339	0.00052728	0.000887374	0.00106742	0.000970967	0.00130534	0.000868083	0.000649455	0.000443687	0.000379385	0.000327943	0.00027007	0.000192907	0.000115744	5.1442e-05	7.7163e-05
1.92907e-05	2.5721e-05	0.000115744	0.000218628	0.000302222	0.000231489	0.000392245	0.000565862	0.000379385	0.000495129	0.000565862	0.000482269	0.000604443	0.000765199	0.000835932	0.000932386	0.00113172	0.000797351	0.000720188	0.000739479	0.000456548	0.000636595	0.000572292	0.00052085	0.000681606	0.000688037	0.00052085	0.000816641	0.00077163	0.00077806	0.00079092	0.00079092	0.000623734	0.000797351	0.000855223	0.000655885	0.000739479	0.000964537	0.000700897	0.00106099	0.000829502	0.000565862	0.000372954	0.000334373	0.000289361	0.00026364	0.000109314	5.78722e-05	7.07327e-05	0.000154326
1.28605e-05	4.50117e-05	9.64537e-05	0.000192907	0.00025078	0.000154326	0.000315082	0.000456548	0.000244349	0.000462978	0.000443687	0.000462978	0.000610874	0.000462978	0.000488699	0.000700897	0.000919525	0.000591583	0.000688037	0.000572292	0.00051442	0.000623734	0.000430827	0.000372954	0.000553001	0.000932386	0.000643025	0.000707327	0.000816641	0.000578722	0.000675176	0.000643025	0.000630164	0.000707327	0.000553001	0.00051442	0.000572292	0.000655885	0.000707327	0.00078449	0.000617304	0.000308652	0.000327943	0.00027007	0.000154326	0.000115744	7.07327e-05	7.7163e-05	3.85815e-05	0.000186477
1.92907e-05	3.85815e-05	0.000109314	0.000173617	0.000392245	0.000160756	0.000353664	0.000540141	0.000469408	0.00051442	0.000662316	0.000482269	0.00052728	0.000610874	0.000623734	0.00101598	0.0010417	0.000816641	0.000983828	0.000797351	0.000733048	0.000932386	0.000681606	0.00050799	0.000745909	0.00100312	0.000835932	0.000906665	0.000720188	0.000643025	0.000964537	0.000964537	0.000726618	0.000861653	0.000745909	0.000585153	0.000668746	0.000835932	0.000803781	0.00105456	0.000662316	0.000443687	0.000385815	0.000282931	0.000160756	0.000154326	8.35932e-05	6.43025e-05	9.64537e-05	7.7163e-05
1.92907e-05	4.50117e-05	0.000141465	0.000205768	0.000315082	0.000308652	0.000443687	0.000385815	0.00051442	0.000495129	0.000655885	0.000417966	0.000475838	0.000482269	0.000726618	0.00105456	0.00109957	0.000887374	0.00126033	0.000964537	0.000546571	0.000829502	0.000816641	0.000668746	0.000797351	0.00111886	0.000835932	0.00079092	0.000726618	0.000495129	0.000758769	0.000938816	0.000810211	0.000964537	0.00108671	0.00078449	0.000700897	0.000842362	0.000932386	0.000829502	0.000713758	0.000456548	0.000360094	0.000225059	0.000147896	0.000102884	0.000102884	4.50117e-05	8.35932e-05	2.5721e-05
0	6.43025e-05	0.000147896	0.000218628	0.000237919	0.000315082	0.000417966	0.000591583	0.000662316	0.000610874	0.00077806	0.000591583	0.000623734	0.000906665	0.000938816	0.00113815	0.000823072	0.000688037	0.00103527	0.000913095	0.000540141	0.000803781	0.00100955	0.000842362	0.00111243	0.00107385	0.000816641	0.00111243	0.000675176	0.000623734	0.000501559	0.000829502	0.000675176	0.000932386	0.00103527	0.000745909	0.000958107	0.00105456	0.000887374	0.000874514	0.000636595	0.000488699	0.000450117	0.000302222	9.64537e-05	0.000135035	9.00235e-05	4.50117e-05	4.50117e-05	0
0	7.07327e-05	0.000115744	0.000128605	0.00025721	0.000276501	0.000327943	0.000398675	0.000462978	0.000720188	0.000906665	0.000713758	0.000945246	0.000945246	0.000803781	0.000996688	0.000938816	0.00077163	0.000752339	0.001106	0.000752339	0.00100312	0.00106742	0.000958107	0.00108671	0.00117674	0.000868083	0.00117031	0.00077806	0.000707327	0.000668746	0.000816641	0.000649455	0.000823072	0.000835932	0.000739479	0.000990258	0.00108671	0.000758769	0.000707327	0.000630164	0.000533711	0.000360094	0.000231489	0.000135035	0.000109314	3.21512e-05	4.50117e-05	3.21512e-05	0
0	4.50117e-05	0.000115744	0.000147896	0.000205768	0.000237919	0.000417966	0.000411536	0.000443687	0.000739479	0.000919525	0.000765199	0.000964537	0.000951677	0.000900235	0.000887374	0.000848793	0.000713758	0.000861653	0.00106099	0.000951677	0.00109314	0.00109957	0.000733048	0.00114458	0.00120889	0.000758769	0.000932386	0.00101598	0.00078449	0.000900235	0.00078449	0.000681606	0.000758769	0.000803781	0.000713758	0.000977398	0.00103527	0.000598013	0.000655885	0.000572292	0.000327943	0.000205768	0.000205768	7.7163e-05	8.35932e-05	4.50117e-05	5.78722e-05	6.43025e-06	0
0	5.1442e-05	0.000102884	0.000154326	0.00026364	0.000218628	0.000276501	0.000289361	0.000340803	0.00050799	0.000855223	0.000810211	0.000868083	0.000745909	0.000559432	0.000861653	0.000720188	0.000675176	0.000970967	0.00123461	0.000887374	0.000970967	0.00109957	0.000893804	0.001106	0.00126033	0.000816641	0.000945246	0.000945246	0.000855223	0.00102884	0.00100312	0.000565862	0.000713758	0.000662316	0.000475838	0.000643025	0.000578722	0.000353664	0.000610874	0.000630164	0.000289361	0.000199338	0.000115744	6.43025e-05	4.50117e-05	6.43025e-05	2.5721e-05	0	0
0	1.92907e-05	0.000115744	0.000154326	0.000231489	0.000173617	0.000225059	0.000289361	0.00026364	0.000366524	0.000630164	0.000765199	0.000797351	0.000752339	0.000565862	0.000553001	0.000636595	0.000617304	0.000720188	0.00113815	0.000842362	0.00109957	0.000951677	0.000835932	0.000848793	0.00109957	0.00077806	0.00112529	0.000964537	0.000803781	0.000906665	0.0010417	0.000643025	0.000823072	0.000610874	0.000347233	0.00050799	0.000501559	0.000424396	0.000688037	0.000450117	0.000186477	0.000173617	0.000135035	4.50117e-05	3.85815e-05	5.78722e-05	0	0	0
0	2.5721e-05	5.1442e-05	0.000205768	0.000141465	7.7163e-05	0.000122175	0.000199338	0.000212198	0.00025721	0.000417966	0.000488699	0.000765199	0.000559432	0.000372954	0.000495129	0.000604443	0.000437257	0.000559432	0.00077163	0.000585153	0.00078449	0.000598013	0.00052728	0.000720188	0.00078449	0.000643025	0.000675176	0.000835932	0.000495129	0.000675176	0.000810211	0.000700897	0.00050799	0.000501559	0.000353664	0.000327943	0.00051442	0.000385815	0.000353664	0.000334373	0.000173617	0.000147896	4.50117e-05	2.5721e-05	5.1442e-05	6.43025e-06	0	0	0
0	2.5721e-05	5.78722e-05	0.000192907	0.000141465	0.000186477	0.000173617	0.000225059	0.000199338	0.000302222	0.000405106	0.000237919	0.000630164	0.000649455	0.00052085	0.000636595	0.000681606	0.000475838	0.000707327	0.000977398	0.000585153	0.000694467	0.000816641	0.000713758	0.000803781	0.00108671	0.000868083	0.000880944	0.000874514	0.000868083	0.00112529	0.00104813	0.000707327	0.00077806	0.000617304	0.000469408	0.000649455	0.000488699	0.000289361	0.000372954	0.000295791	0.000141465	8.35932e-05	4.50117e-05	3.85815e-05	1.92907e-05	0	0	0	0
0	3.21512e-05	6.43025e-05	0.000160756	0.00026364	0.000135035	0.000154326	0.000295791	0.000282931	0.000347233	0.000340803	0.000289361	0.000417966	0.000488699	0.000655885	0.000668746	0.000655885	0.000495129	0.000662316	0.000604443	0.000649455	0.000823072	0.000765199	0.00079092	0.000990258	0.000893804	0.000553001	0.000803781	0.000842362	0.000668746	0.000848793	0.00079092	0.000604443	0.000713758	0.000572292	0.000398675	0.000469408	0.000495129	0.000347233	0.000231489	7.7163e-05	3.85815e-05	3.21512e-05	2.5721e-05	1.28605e-05	0	0	0	0	0
0	1.92907e-05	3.21512e-05	0.000122175	0.000135035	0.000147896	0.000225059	0.000308652	0.000199338	0.000430827	0.000482269	0.000321512	0.000360094	0.000450117	0.000321512	0.000546571	0.000456548	0.000372954	0.000540141	0.000720188	0.000700897	0.000739479	0.000835932	0.000610874	0.000758769	0.000829502	0.000636595	0.00079092	0.000829502	0.00050799	0.000643025	0.000694467	0.000424396	0.000559432	0.000379385	0.000385815	0.000385815	0.000360094	0.000102884	0.000122175	5.78722e-05	3.21512e-05	2.5721e-05	6.43025e-06	0	0	0	0	0	0
0	0	0	5.1442e-05	0.000154326	8.35932e-05	0.000180047	0.000244349	0.000205768	0.000353664	0.000315082	0.000237919	0.000334373	0.000353664	0.000308652	0.000315082	0.000553001	0.000321512	0.000450117	0.000598013	0.000347233	0.00051442	0.000546571	0.000501559	0.000623734	0.000495129	0.000366524	0.000553001	0.000598013	0.000540141	0.000495129	0.000308652	0.000321512	0.000430827	0.00026364	0.000135035	0.000135035	0.000141465	0.000154326	6.43025e-05	2.5721e-05	6.43025e-06	2.5721e-05	0	0	0	0	0	0	0
0	0	0	0	8.35932e-05	9.00235e-05	0.000225059	0.000315082	0.000237919	0.000244349	0.000276501	0.000192907	0.000327943	0.000321512	0.000289361	0.000379385	0.000424396	0.000379385	0.000475838	0.000533711	0.000366524	0.000495129	0.000565862	0.000495129	0.00077806	0.000469408	0.000334373	0.000321512	0.00027007	0.000199338	0.000366524	0.000295791	0.000244349	0.000231489	0.000218628	8.35932e-05	0.000122175	0.000109314	0.000102884	0.000102884	0	1.92907e-05	6.43025e-06	0	0	0	0	0	0	0
0	0	0	1.92907e-05	9.64537e-05	0.000115744	0.000192907	0.000192907	0.000122175	0.000147896	9.00235e-05	7.07327e-05	0.000154326	0.000199338	0.000147896	0.000212198	0.000237919	0.000218628	0.000347233	0.000495129	0.000392245	0.000334373	0.000405106	0.000385815	0.000572292	0.000340803	0.000102884	0.000122175	0.000147896	8.35932e-05	0.000167186	9.00235e-05	7.7163e-05	0.000244349	0.000225059	7.7163e-05	0.000102884	0.000109314	7.07327e-05	9.00235e-05	1.92907e-05	6.43025e-06	0	0	0	0	0	0	0	0
0	0	0	1.92907e-05	3.85815e-05	3.21512e-05	0.000141465	0.000122175	0.000192907	0.000205768	0.000199338	0.000115744	0.000160756	0.000122175	0.000115744	9.64537e-05	0.000141465	0.000141465	0.000282931	0.000366524	0.000218628	0.000302222	0.000340803	0.000199338	0.000141465	0.000167186	8.35932e-05	5.78722e-05	1.92907e-05	2.5721e-05	3.21512e-05	4.50117e-05	3.21512e-05	7.7163e-05	8.35932e-05	5.1442e-05	6.43025e-05	1.92907e-05	0	0	0	0	0	0	0	0	0	0	0	0
0	0	0	0	0	0	0	0	3.21512e-05	9.64537e-05	9.64537e-05	9.00235e-05	8.35932e-05	0.000102884	8.35932e-05	0.000102884	9.00235e-05	5.78722e-05	0.000115744	0.000147896	0.000109314	9.64537e-05	5.1442e-05	1.28605e-05	0	6.43025e-06	0	6.43025e-06	1.28605e-05	6.43025e-06	1.28605e-05	6.43025e-06	6.43025e-06	6.43025e-06	1.28605e-05	6.43025e-06	0	0	0	0	0	0	0	0	0	0	0	0	0	0

## Sheet: Figure 5fghij
ani	locId	cellId	xloc	yloc	visResp	responsive	modulative	cvhueax	hueaxcv	fithueax	hueaxsi	cvhuedi	huedicv	fithuedi	huedisi	maxhue	maxhueresp
A1	004_001	1	97	337	1	1	1	149.948	0.824729	152.407	0.842206	61.2956	0.532677	139.343	0.913576	60	12.5774
A1	004_001	2	102	347	2	1	2	3.53965	0.530634	4.03404	0.878255	350.91	0.622646	1.3751	0.6979	0	11.2689
A1	004_001	3	103	362	2	2	2	10.7195	0.457513	NaN	NaN	157.49	0.488668	NaN	NaN	180	12.5316
A1	004_001	4	105	444	2	2	2	159.53	0.648177	156.212	0.996353	328.482	0.862069	335.066	0.437115	330	16.3682
A1	004_001	5	110	430	2	1	2	24.2681	0.631475	17.785	0.987281	176.097	0.787158	NaN	NaN	210	12.8803
A1	004_001	6	112	210	2	2	2	1.09319	0.440584	0.458366	0.998833	321.601	0.772974	1.60428	0.515735	0	10.9509
A1	004_001	7	120	165	0	0	0	162.428	0.561823	NaN	NaN	157.096	0.569356	NaN	NaN	180	10.7187
A1	004_001	8	119	464	2	1	2	157.954	0.79961	156.761	0.999833	149.96	0.467018	155.615	0.942719	150	15.556
A1	004_001	9	121	349	2	1	2	172.504	0.592631	1.9714	0.999635	88.334	0.864472	4.58366	0.262089	0	12.7967
A1	004_001	10	121	448	2	2	2	144.37	0.516831	147.732	0.898837	163.879	0.716668	146.448	0.913067	150	12.5304
A1	004_001	11	123	317	2	1	2	172.955	0.626802	NaN	NaN	349.144	0.648625	NaN	NaN	30	11.5162
A1	004_001	12	124	196	1	1	0	112.472	0.945962	94.3322	0.447765	200.741	0.759808	NaN	NaN	180	9.14815
A1	004_001	13	124	416	2	1	2	168.267	0.603657	172.575	0.784405	175.399	0.742408	180.596	0.707608	180	10.4558
A1	004_001	14	127	177	1	0	1	77.4956	0.929587	73.4765	0.215423	288.06	0.731366	246.372	0.700516	330	9.34424
A1	004_001	15	126	284	1	1	0	134.742	0.541996	143.698	0.999025	314.489	0.379323	334.837	1	330	13.2549
A1	004_001	16	127	452	2	1	2	147.651	0.606686	152.316	0.96757	132.415	0.633382	154.469	0.783701	150	9.8675
A1	004_001	17	128	267	1	1	0	54.6268	0.726014	51.0166	0.787622	262.108	0.819139	230.1	0.935847	240	13.7163
A1	004_001	18	131	325	2	1	2	159.026	0.778426	152.178	0.669705	119.806	0.689541	NaN	NaN	120	10.471
A1	004_001	19	133	305	2	0	2	31.741	0.974895	38.6407	0.136058	329.747	0.589706	20.6265	0.853027	30	14.4061
A1	004_001	20	134	315	2	0	2	3.66211	0.768538	NaN	NaN	9.23891	0.586099	326.357	1	330	10.5386
A1	004_001	21	133	391	2	2	2	135.934	0.650081	NaN	NaN	277.268	0.792532	NaN	NaN	300	14.6315
A1	004_001	22	136	492	2	1	2	11.5725	0.735641	15.3553	0.6548	154.51	0.921826	194.347	0.250046	210	15.9674
A1	004_001	23	137	293	2	1	1	166.998	0.600391	NaN	NaN	157.173	0.616167	NaN	NaN	180	15.0116
A1	004_001	24	137	466	2	2	2	17.2951	0.588931	26.5852	0.840891	159.268	0.852102	205.348	0.402208	210	16.5555
A1	004_001	25	136	196	2	1	2	169.851	0.445237	155.615	0.987191	302.507	0.576577	328.649	0.989634	330	10.9505
A1	004_001	26	138	355	2	1	2	154.488	0.469131	NaN	NaN	13.0694	0.672453	323.836	1	330	13.1339
A1	004_001	27	138	148	1	1	1	8.06529	0.57854	29.015	0.999435	73.6275	0.707506	NaN	NaN	30	11.9199
A1	004_001	28	141	371	2	1	2	7.89458	0.395849	8.70896	0.986439	135.915	0.928272	185.409	0.663597	180	14.9237
A1	004_001	29	143	182	1	1	0	165.26	0.864014	NaN	NaN	270.131	0.760604	NaN	NaN	240	8.90337
A1	004_001	30	143	419	2	1	2	1.52326	0.6474	NaN	NaN	320.624	0.7957	NaN	NaN	330	12.6966
A1	004_001	31	147	165	1	0	1	95.1107	0.689157	93.8738	0.681204	196.123	0.730539	115.05	0.991572	120	8.84843
A1	004_001	32	148	204	1	1	1	123.757	0.682321	128.343	0.809542	133.469	0.304001	NaN	NaN	150	13.4144
A1	004_001	33	147	345	2	1	2	167.249	0.665281	173.033	0.943855	281.35	0.77371	351.567	0.34284	0	11.112
A1	004_001	34	149	125	2	2	0	157.697	0.696929	NaN	NaN	272.597	0.714645	NaN	NaN	330	12.1914
A1	004_001	35	149	399	2	2	2	167.796	0.790607	171.109	0.497397	0.0964745	0.738856	346.983	0.628911	300	14.2808
A1	004_001	36	148	507	2	1	2	176.681	0.630751	178.075	0.7413	359.409	0.88804	353.4	0.43929	330	18.1442
A1	004_001	37	151	177	2	2	1	124.614	0.707931	NaN	NaN	138.306	0.947668	NaN	NaN	120	8.54806
A1	004_001	38	151	284	1	0	1	24.5297	0.68257	NaN	NaN	189.982	0.818354	NaN	NaN	210	16.4958
A1	004_001	39	152	447	2	1	2	4.08921	0.570226	5.72958	0.770945	204.557	0.748224	187.472	0.584155	210	22.7314
A1	004_001	40	153	491	2	1	2	0.108855	0.805855	173.492	0.612028	15.7128	0.40678	326.586	1	60	16.3874
A1	004_001	41	156	154	2	2	1	33.3112	0.493064	NaN	NaN	255.429	0.627769	NaN	NaN	210	9.58706
A1	004_001	42	156	402	2	1	2	167.174	0.629938	164.553	0.831464	175.799	0.817658	160.657	0.691428	150	20.6325
A1	004_001	43	157	463	2	1	2	168.524	0.699402	170.879	0.673726	352.755	0.771813	346.525	0.455955	300	16.1636
A1	004_001	44	157	146	0	0	0	134.436	0.603439	NaN	NaN	310.836	0.580965	NaN	NaN	300	12.3392
A1	004_001	45	158	19	2	1	1	151.057	0.5379	NaN	NaN	163.998	0.849675	NaN	NaN	120	15.2401
A1	004_001	46	160	346	2	1	2	4.85996	0.70993	16.272	0.820116	46.016	0.727055	23.1475	0.989	30	15.1387
A1	004_001	47	159	472	2	1	2	9.08366	0.549887	12.1467	0.903542	152.031	0.676441	185.409	0.561977	180	18.2423
A1	004_001	48	161	137	2	2	1	106.318	0.750839	102.812	0.910007	319.735	0.622778	NaN	NaN	300	12.0142
A1	004_001	49	162	205	0	0	0	172.202	0.853139	2.52101	0.607519	236.637	0.66448	211.536	0.97874	210	10.6862
A1	004_001	50	162	419	2	1	2	176.776	0.549502	NaN	NaN	283.183	0.750171	203.744	0.777905	210	14.6601
A1	004_001	51	163	374	2	2	2	174.212	0.607453	175.692	0.808809	117.701	0.85598	NaN	NaN	150	12.4436
A1	004_001	52	165	337	2	2	2	160.905	0.699881	166.616	0.722818	349.577	0.687709	348.588	0.657399	0	18.9918
A1	004_001	53	165	354	2	1	2	167.596	0.858729	154.149	0.632073	139.819	0.721457	NaN	NaN	150	14.6714
A1	004_001	54	164	364	2	1	1	133.395	0.951183	132.239	0.751277	205.727	0.688045	NaN	NaN	210	15.5245
A1	004_001	55	166	126	2	2	1	106.446	0.780625	92.4987	0.806012	35.9076	0.990854	90.9857	0.151507	90	10.5123
A1	004_001	56	168	484	2	1	2	16.5111	0.675284	21.5432	0.768423	296.208	0.838843	14.8969	0.102056	30	14.9487
A1	004_001	57	168	460	2	2	2	6.50567	0.685852	10.4512	0.666838	205.14	0.838471	192.972	0.442094	210	19.4897
A1	004_001	58	170	114	0	0	0	48.9685	0.729974	NaN	NaN	190.336	0.402	NaN	NaN	210	11.5632
A1	004_001	59	172	401	2	2	2	172.894	0.535788	172.484	0.842716	100.831	0.904369	352.025	0.121974	0	13.4139
A1	004_001	60	173	445	2	1	2	10.3953	0.413855	19.7097	0.953526	122.292	0.9236	195.035	0.148882	30	13.9436
A1	004_001	61	175	193	2	2	0	20.1252	0.692845	NaN	NaN	359.519	0.70379	NaN	NaN	30	8.60872
A1	004_001	62	174	210	1	1	1	150.374	0.69023	NaN	NaN	258.702	0.548239	NaN	NaN	300	14.9695
A1	004_001	63	176	437	2	1	2	8.79523	0.551196	17.5558	0.873295	192.103	0.866102	199.848	0.312357	210	16.9213
A1	004_001	64	176	152	1	1	0	175.753	0.471573	1.28385	1	51.3215	0.758571	NaN	NaN	0	13.6401
A1	004_001	65	177	127	1	1	1	159.426	0.66341	142.002	0.985554	182.806	0.511469	NaN	NaN	150	11.0783
A1	004_001	66	175	485	2	1	2	175.594	0.52304	175.325	0.842157	19.3764	0.833067	0.229183	0.354286	0	13.1838
A1	004_001	67	176	422	2	0	2	9.23995	0.603364	13.751	0.817285	172.963	0.775693	197.785	0.448239	210	24.1087
A1	004_001	68	178	459	2	1	2	14.4645	0.414314	23.973	0.999467	199.508	0.469503	205.119	0.858082	210	65.9515
A1	004_001	69	177	477	2	1	2	178.172	0.694002	6.09669	0.682908	215.025	0.754561	192.743	0.530155	210	14.5132
A1	004_001	70	178	36	1	1	0	30.6192	0.692992	NaN	NaN	236.495	0.817515	NaN	NaN	210	18.7848
A1	004_001	71	178	96	2	1	1	130.722	0.682222	153.782	0.999939	352.032	0.50756	NaN	NaN	330	14.2081
A1	004_001	72	179	163	2	2	2	84.2494	0.958547	88.4647	0.28531	181.98	0.498158	181.055	0.915275	180	9.78317
A1	004_001	73	182	185	2	2	1	34.7827	0.672387	NaN	NaN	152.075	0.772503	NaN	NaN	150	8.08562
A1	004_001	74	183	110	0	0	0	106.816	0.572032	110.375	-2073.49	194.693	0.776668	112.3	-5.13041	270	10.3702
A1	004_001	75	184	195	1	1	0	12.8186	0.655059	16.0428	0.723399	33.8666	0.483236	24.7518	0.864095	30	7.88685
A1	004_001	76	184	338	2	1	2	131.001	0.761196	148.419	0.998946	301.18	0.474105	326.128	0.999999	330	14.8915
A1	004_001	77	184	405	2	1	2	29.0587	0.70639	28.5566	0.676529	0.865677	0.798655	22.9183	0.415854	0	15.9326
A1	004_001	78	186	70	1	1	0	22.863	0.389664	11.0008	0.999399	127.808	0.545218	NaN	NaN	180	15.0377
A1	004_001	79	186	210	1	1	0	160.607	0.580854	147.594	0.976562	100.586	0.897058	325.898	0.434119	330	9.91313
A1	004_001	80	187	481	2	2	2	153.779	0.68211	160.428	0.735338	340.996	0.693178	NaN	NaN	0	14.5191
A1	004_001	81	190	119	2	1	1	58.7247	0.760876	49.4123	0.710296	238.347	0.713496	NaN	NaN	30	7.6265
A1	004_001	82	190	156	2	1	1	77.7026	0.483642	74.7137	0.999674	99.0358	0.861199	NaN	NaN	60	6.93585
A1	004_001	83	192	451	2	1	2	152.266	0.463948	146.815	0.929963	321.462	0.399187	319.481	0.894456	330	26.7637
A1	004_001	84	193	134	1	1	0	6.97586	0.617076	NaN	NaN	206.68	0.73445	NaN	NaN	180	9.42384
A1	004_001	85	192	194	2	1	1	149.944	0.46336	143.01	0.988931	197.8	0.634613	NaN	NaN	120	7.27385
A1	004_001	86	194	67	1	1	0	54.1241	0.669479	NaN	NaN	170.114	0.709547	NaN	NaN	60	14.8596
A1	004_001	87	194	105	1	0	1	168.752	0.896792	154.837	0.423167	21.7996	0.755699	60.7335	1	60	8.65894
A1	004_001	88	194	227	2	1	2	163.335	0.675174	151.857	0.990448	46.4893	0.613308	332.086	0.99707	330	17.9252
A1	004_001	89	195	366	2	1	2	20.1678	0.310844	26.7232	0.999622	191.506	0.583916	204.89	0.731031	210	52.8184
A1	004_001	90	195	430	2	0	2	9.05615	0.538486	17.0975	0.889956	197.326	0.603633	199.848	0.742349	210	36.9044
A1	004_001	91	195	254	1	1	1	108.295	0.956597	123.209	0.188159	321.4	0.59082	322.69	1	330	11.5376
A1	004_001	92	196	477	2	1	2	7.92873	0.518678	8.02141	0.823797	152.933	0.989625	190.222	0.0857274	210	13.0396
A1	004_001	93	197	77	0	0	0	119.217	0.520591	118.029	0.999713	295.172	0.801667	NaN	NaN	120	11.3239
A1	004_001	94	196	462	2	1	2	5.8617	0.480388	12.2846	0.867283	185.532	0.799875	189.764	0.481556	180	16.8567
A1	004_001	95	197	42	2	0	2	12.5578	0.725335	NaN	NaN	140.015	0.633656	NaN	NaN	150	14.6252
A1	004_001	96	200	55	0	0	0	16.7267	0.524232	NaN	NaN	119.407	0.737353	NaN	NaN	180	12.0133
A1	004_001	97	199	90	2	2	1	153.26	0.579368	144.065	0.974543	223.078	0.825302	151.49	0.696131	150	10.0626
A1	004_001	98	203	470	2	2	2	171.603	0.793255	172.804	0.470309	203.304	0.841748	179.45	0.43813	210	12.8553
A1	004_001	99	203	216	2	1	2	49.0478	0.657817	NaN	NaN	223.347	0.590901	NaN	NaN	240	12.2897
A1	004_001	100	203	257	1	1	1	155.051	0.541962	NaN	NaN	307.741	0.857625	NaN	NaN	300	12.2318
A1	004_001	101	204	31	0	0	0	149.094	0.899857	162.858	0.739537	68.7536	0.640096	NaN	NaN	90	14.0406
A1	004_001	102	204	106	2	1	2	8.72474	0.75647	20.9936	0.909809	161.965	0.687822	194.347	0.794392	120	9.18323
A1	004_001	103	207	448	2	1	2	11.9225	0.483207	18.793	0.894923	199.126	0.60403	200.994	0.734436	210	33.4904
A1	004_001	104	207	133	1	0	1	149.731	0.736692	166.158	0.953671	15.0427	0.636956	346.983	0.770533	0	8.42134
A1	004_001	105	206	143	1	1	1	176.357	0.440956	NaN	NaN	23.4861	0.723358	NaN	NaN	330	7.53036
A1	004_001	106	207	497	2	1	2	90.5864	0.725527	79.2974	0.76176	127.505	0.687851	65.088	0.999885	60	12.731
A1	004_001	107	208	479	2	2	2	156.822	0.519698	152.636	0.875252	311.707	0.759065	326.815	0.725946	330	12.7722
A1	004_001	108	208	112	2	2	1	27.8539	0.598529	NaN	NaN	84.1979	0.777402	NaN	NaN	210	11.0088
A1	004_001	109	210	120	1	1	0	171.709	0.316414	163.775	0.987706	118.54	0.7486	NaN	NaN	150	8.34161
A1	004_001	110	210	439	2	1	2	6.81993	0.43846	8.61771	0.898565	189.288	0.467731	188.618	0.810085	180	38.7489
A1	004_001	111	211	420	2	2	2	6.83203	0.527899	14.8057	0.86363	31.5351	0.974497	199.618	0.0808546	210	13.5134
A1	004_001	112	212	212	2	1	2	176.821	0.534061	167.762	0.906265	276.927	0.841984	NaN	NaN	150	10.4111
A1	004_001	113	212	177	2	1	2	69.9302	0.549679	NaN	NaN	60.9285	0.669758	NaN	NaN	60	6.87977
A1	004_001	114	213	408	2	2	2	3.82707	0.69431	4.95078	0.638616	212.286	0.864315	192.743	0.376675	210	15.9034
A1	004_001	115	212	428	2	1	2	174.354	0.689298	172.254	0.774027	207.698	0.753818	172.804	0.881935	180	16.8762
A1	004_001	116	213	80	1	0	1	59.9479	0.788231	59.4964	0.6408	97.8383	0.540757	81.5892	0.931285	90	10.7548
A1	004_001	117	213	95	2	1	1	159.725	0.521698	159.282	0.947081	334.322	0.892337	NaN	NaN	330	9.83641
A1	004_001	118	213	348	2	2	2	109.708	0.880888	115.737	0.404117	149.113	0.749489	116.425	0.999998	120	20.8898
A1	004_001	119	214	194	2	1	2	146.126	0.58636	178.075	1	315.377	0.404848	NaN	NaN	0	9.7999
A1	004_001	120	215	50	0	0	0	13.4302	0.474364	NaN	NaN	149.968	0.875279	202.827	0.567877	210	9.71922
A1	004_001	121	215	333	2	1	1	11.6635	0.672259	13.751	0.681923	156.936	0.731365	188.389	0.682993	180	31.9354
A1	004_001	122	216	366	2	1	2	178.652	0.37147	177.296	0.958542	156.301	0.755705	177.617	0.438606	180	25.3678
A1	004_001	123	215	463	2	2	2	126.68	0.746246	119.863	0.842223	250.833	0.755763	295.417	0.45006	300	14.26
A1	004_001	124	217	147	2	1	1	25.6826	0.690762	177.526	1	347.065	0.915346	180.138	0.464027	60	7.1673
A1	004_001	125	217	9	2	2	1	65.5047	0.60229	NaN	NaN	232.908	0.700212	NaN	NaN	270	15.1864
A1	004_001	126	217	282	1	1	0	2.01056	0.617701	4.26323	0.733703	123.426	0.734516	173.721	0.62469	150	19.0963
A1	004_001	127	219	39	1	0	1	165.408	0.386212	172.484	0.973055	89.3904	0.872327	5.04203	0.890677	0	10.0269
A1	004_001	128	219	174	2	1	2	23.3655	0.565431	NaN	NaN	27.208	0.890931	NaN	NaN	60	6.88517
A1	004_001	129	219	260	2	1	2	133.669	0.820979	134.53	0.702976	298.973	0.747348	314.439	0.590991	330	11.5056
A1	004_001	130	221	109	2	0	2	171.85	0.596519	156.761	0.941403	80.1909	0.729009	NaN	NaN	330	8.26454
A1	004_001	131	221	166	1	1	0	13.1222	0.549726	19.7097	0.999651	90.4385	0.834583	197.327	0.0975751	30	7.40937
A1	004_001	132	221	402	2	1	2	3.92615	0.534208	7.24261	0.867192	201.237	0.926135	191.139	0.290739	180	11.3423
A1	004_001	133	223	152	2	2	0	164.379	0.348877	NaN	NaN	277.545	0.898417	NaN	NaN	330	9.26851
A1	004_001	134	222	74	2	1	2	113.91	0.336189	123.209	0.999974	86.4482	0.747461	NaN	NaN	120	14.8338
A1	004_001	135	225	469	2	1	2	0.499902	0.619827	178.534	0.709329	7.00917	0.713164	353.171	0.627117	330	19.9624
A1	004_001	136	227	53	2	1	1	134.008	0.583485	NaN	NaN	168.997	0.756542	150.115	0.59027	150	9.60676
A1	004_001	137	227	142	2	2	1	67.5327	0.858799	NaN	NaN	165.071	0.741266	NaN	NaN	210	5.98922
A1	004_001	138	226	328	2	1	2	178.166	0.44794	7.79223	0.998624	117.524	0.675465	NaN	NaN	180	16.5295
A1	004_001	139	227	123	2	1	2	178.754	0.740898	NaN	NaN	55.208	0.343686	21.5432	1	30	9.95402
A1	004_001	140	228	382	2	1	2	4.22284	0.732223	8.47978	0.648336	188.94	0.818844	190.91	0.523781	210	26.7438
A1	004_001	141	227	462	2	1	2	8.13727	0.358608	8.70896	0.93968	37.3037	0.654671	9.62569	0.694893	0	28.7061
A1	004_001	142	228	190	2	1	2	158.585	0.603967	157.358	0.950305	11.6251	0.628255	325.669	0.999259	330	13.1288
A1	004_001	143	230	83	1	1	1	42.2029	0.43544	NaN	NaN	169.828	0.709086	NaN	NaN	240	8.27572
A1	004_001	144	231	91	2	1	2	152.447	0.639751	NaN	NaN	263.958	0.871587	NaN	NaN	330	7.35861
A1	004_001	145	230	166	1	0	1	16.218	0.564118	172.575	0.999999	192.752	0.578286	182.43	0.960637	180	10.6436
A1	004_001	146	231	210	1	1	1	68.8872	0.860914	NaN	NaN	273.683	0.570848	NaN	NaN	300	7.42139
A1	004_001	147	230	506	1	1	1	39.8128	0.727048	28.8771	0.789397	225.56	0.678424	NaN	NaN	180	19.0745
A1	004_001	148	232	135	2	1	1	120.43	0.764377	122.98	0.998518	191.534	0.969379	NaN	NaN	120	9.03469
A1	004_001	149	231	337	2	1	2	13.7799	0.635881	9.76362	0.968935	203.58	0.501112	197.097	0.935284	180	16.4691
A1	004_001	150	232	489	1	1	1	140.663	0.751641	NaN	NaN	196.499	0.735842	NaN	NaN	120	12.5297
A1	004_001	151	234	46	1	1	1	170.281	0.683206	156.441	0.904624	221.37	0.724297	168.908	0.302471	150	7.94526
A1	004_001	152	232	365	2	1	2	158.154	0.749879	154.149	0.599049	190.162	0.860183	162.032	0.36145	300	18.2894
A1	004_001	153	233	438	2	1	2	1.07481	0.598966	5.86751	0.794415	183.703	0.647504	188.159	0.704941	210	33.6715
A1	004_001	154	232	475	2	2	1	165.14	0.508582	171.567	0.938478	151.472	0.643384	171.429	0.585301	180	15.142
A1	004_001	155	236	201	1	1	1	88.5601	0.924131	92.0404	0.348482	48.5398	0.89723	91.2149	0.359553	90	11.7728
A1	004_001	156	236	273	2	1	2	63.08	0.56871	61.1919	0.998208	214.878	0.981595	NaN	NaN	240	18.0111
A1	004_001	157	237	37	2	2	1	177.363	0.222441	NaN	NaN	210.287	0.434098	NaN	NaN	180	12.2341
A1	004_001	158	237	415	2	1	2	136.708	0.88585	136.364	0.424595	2.53905	0.717918	320.398	0.652712	300	16.7634
A1	004_001	159	240	78	1	1	1	95.8589	0.966217	103.5	0.714975	70.9473	0.418512	59.3584	0.999966	60	8.12663
A1	004_001	160	240	117	2	2	1	148.226	0.804719	156.303	0.820249	114.498	0.872751	336.899	0.970107	330	7.45114
A1	004_001	161	240	17	2	1	1	121.742	0.654353	NaN	NaN	239.431	0.718187	NaN	NaN	300	10.1128
A1	004_001	162	240	227	2	2	1	2.89656	0.426103	NaN	NaN	82.801	0.832242	NaN	NaN	0	13.837
A1	004_001	163	240	390	2	1	2	162.87	0.605911	158.503	0.805252	358.216	0.693189	335.295	0.588487	330	20.3827
A1	004_001	164	241	409	2	1	2	165.731	0.704653	160.199	0.701339	346.322	0.785731	330.253	0.496239	300	16.7484
A1	004_001	165	244	317	2	2	2	178.94	0.595532	4.58366	0.86869	358.551	0.830887	356.609	0.698109	0	18.6513
A1	004_001	166	244	65	1	1	1	20.2246	0.660378	30.7105	0.90248	164.248	0.805016	210.848	0.542896	210	8.78682
A1	004_001	167	244	296	2	1	2	175.184	0.595075	175.005	0.801684	299.599	0.924664	350.879	0.162814	0	22.5262
A1	004_001	168	244	371	2	1	2	168.836	0.715113	168.45	0.671114	194.99	0.856639	174.408	0.343376	180	26.9567
A1	004_001	169	245	54	2	2	1	96.6503	0.664697	97.0824	0.999965	272.337	0.919159	NaN	NaN	90	9.19574
A1	004_001	170	244	473	2	1	2	77.1859	0.493611	NaN	NaN	251.401	0.535236	NaN	NaN	240	13.0043
A1	004_001	171	245	30	2	1	2	160.476	0.677919	173.262	0.986237	95.4781	0.65496	164.553	0.587741	90	8.99414
A1	004_001	172	246	39	2	1	1	68.4227	0.662672	NaN	NaN	166.435	0.625861	NaN	NaN	210	12.7612
A1	004_001	173	246	98	1	0	1	129.708	0.588345	137.052	0.93361	86.6193	0.941332	NaN	NaN	150	10.0363
A1	004_001	174	247	198	2	1	2	9.6074	0.767215	179.45	0.667204	112.792	0.820474	168.22	0.542252	150	9.58799
A1	004_001	175	247	403	2	1	2	156.431	0.828309	151.49	0.551014	356.358	0.55585	316.731	0.999625	330	21.3622
A1	004_001	176	248	235	2	1	2	12.8809	0.520364	13.5218	0.868184	333.271	0.681731	3.20856	0.826656	0	19.7185
A1	004_001	177	249	74	1	0	1	121.849	0.77558	NaN	NaN	58.9827	0.736471	NaN	NaN	90	15.7501
A1	004_001	178	249	221	2	2	2	14.9292	0.717958	23.1475	0.833276	250.964	0.486992	202.14	0.999991	210	14.7822
A1	004_001	179	249	83	2	2	2	175.198	0.810312	1.28385	0.466086	188.066	0.648027	193.66	0.802932	210	12.7321
A1	004_001	180	250	242	2	1	2	14.6603	0.899004	18.7018	0.996008	118.924	0.772556	NaN	NaN	210	12.8206
A1	004_001	181	250	414	2	1	2	161.201	0.592016	161.024	0.799146	141.724	0.945175	167.991	0.279846	180	15.0288
A1	004_001	182	250	12	0	0	0	163.475	0.75051	163.866	0.617644	198.64	0.768833	NaN	NaN	120	11.8405
A1	004_001	183	250	141	1	1	0	101.304	0.676041	NaN	NaN	180.849	0.520103	NaN	NaN	120	15.9517
A1	004_001	184	250	171	1	1	1	158.291	0.491088	NaN	NaN	159.629	0.411774	NaN	NaN	180	12.1231
A1	004_001	185	251	101	2	2	0	8.51389	0.323557	18.793	0.995587	29.7543	0.865294	19.9389	0.345398	30	10.1086
A1	004_001	186	252	133	0	0	0	155.289	0.755631	NaN	NaN	259.752	0.607174	243.392	1	240	6.25208
A1	004_001	187	253	311	2	1	2	17.6135	0.433444	18.5638	0.913166	60.8281	0.783089	26.8144	0.808439	30	13.9913
A1	004_001	188	254	152	0	0	0	157.091	0.673966	138.656	0.845851	94.9906	0.66497	NaN	NaN	120	12.346
A1	004_001	189	255	191	1	1	1	13.9887	0.664265	3.43775	0.867564	3.35377	0.463244	351.567	1	0	10.654
A1	004_001	190	256	498	2	1	2	170.041	0.656759	173.721	0.944865	168.921	0.750379	173.033	0.664786	180	14.7017
A1	004_001	191	256	162	2	2	1	135.611	0.893689	NaN	NaN	316.905	0.346517	NaN	NaN	300	10.9484
A1	004_001	192	256	390	2	2	2	155.685	0.649551	152.407	0.829995	358.622	0.727729	331.857	0.532979	330	15.9689
A1	004_001	193	257	404	2	2	2	162.733	0.691021	156.441	0.745454	3.79142	0.604608	319.481	0.999863	330	16.3703
A1	004_001	194	259	13	0	0	0	4.07112	0.54371	NaN	NaN	286.909	0.691675	NaN	NaN	0	22.1559
A1	004_001	195	260	141	2	2	2	1.21462	0.323709	8.84689	0.999271	129.426	0.45595	182.659	0.81309	180	7.83989
A1	004_001	196	260	222	2	2	2	170.654	0.483275	175.234	0.936183	34.8554	0.926348	355.005	0.390975	0	10.8578
A1	004_001	197	260	418	2	2	2	164.413	0.629808	155.753	0.892193	22.6224	0.738885	339.191	0.497459	330	16.7078
A1	004_001	198	261	50	2	1	2	162.482	0.524064	NaN	NaN	128.596	0.717706	NaN	NaN	150	12.5578
A1	004_001	199	261	71	1	1	1	149.881	0.711229	128.801	0.999703	128.853	0.557866	NaN	NaN	120	10.0464
A1	004_001	200	259	378	2	1	2	149.462	0.684735	146.219	0.760301	355.458	0.669694	308.939	0.998741	300	17.4199
A1	004_001	201	262	411	2	1	2	162.146	0.415753	161.574	0.95512	176.42	0.497191	161.345	0.823772	150	18.2265
A1	004_001	202	261	490	2	1	2	160.73	0.698378	163.316	0.870022	294.873	0.682968	337.816	0.975021	330	11.1738
A1	004_001	203	262	85	1	1	0	130.18	0.812186	NaN	NaN	176.185	0.474118	NaN	NaN	180	10.6672
A1	004_001	204	260	154	0	0	0	12.4504	0.621613	24.2022	0.933931	63.2304	0.655757	26.8144	0.991708	30	10.7513
A1	004_001	205	262	124	2	2	2	164.139	0.533578	170.192	0.812725	174.406	0.775093	173.033	0.595882	180	9.71489
A1	004_001	206	262	174	1	1	1	130.85	0.630629	123.988	0.8842	341.744	0.636521	305.73	0.960331	300	9.74838
A1	004_001	207	264	371	2	2	2	177.63	0.719711	0.367114	0.674526	52.4565	0.840243	7.10468	0.330267	0	14.4296
A1	004_001	208	264	100	2	1	1	22.2667	0.875442	28.8771	0.729906	195.043	0.389184	175.554	0.999336	180	8.6351
A1	004_001	209	265	135	2	0	2	117.072	0.529208	119.313	0.918546	359.15	0.755276	NaN	NaN	330	6.15777
A1	004_001	210	265	452	2	1	2	149.377	0.367055	NaN	NaN	97.452	0.939529	133.614	0.528355	330	11.2479
A1	004_001	211	264	18	1	1	0	154.412	0.716183	145.211	0.659262	199.906	0.755723	123.759	1	120	14.5392
A1	004_001	212	265	39	0	0	0	146.096	0.610332	161.345	0.981712	313.563	0.610869	340.337	0.984355	330	8.85695
A1	004_001	213	264	352	2	2	2	38.0642	0.817139	33.4607	0.997087	132.885	0.945	40.107	0.991374	30	14.9298
A1	004_001	214	266	116	1	0	1	169.834	0.674518	177.526	0.998412	11.7533	0.428841	0.687549	0.922667	0	7.41213
A1	004_001	215	267	312	2	2	2	8.66749	0.721838	22.3687	0.999851	61.5736	0.811466	NaN	NaN	210	14.174
A1	004_001	216	267	378	2	2	2	0.527968	0.93394	176.242	0.222232	9.49219	0.522274	45.6074	1	30	14.3765
A1	004_001	217	268	144	2	1	2	49.2675	0.401882	58.6709	0.966039	61.4077	0.643062	59.5876	0.800419	60	10.0863
A1	004_001	218	268	182	2	2	2	24.642	0.717093	27.502	0.999566	340.762	0.661956	20.8557	0.999925	30	9.44897
A1	004_001	219	269	399	2	1	2	151.466	0.731394	145.531	0.758248	342.661	0.635492	323.377	0.815905	330	24.0117
A1	004_001	220	270	26	2	2	1	136.862	0.355343	144.523	0.97905	342.381	0.699084	320.169	0.99879	330	11.3739
A1	004_001	221	271	462	2	2	2	170.459	0.593082	162.262	0.906508	319.578	0.711975	335.524	0.648433	330	14.8606
A1	004_001	222	272	483	2	1	2	119.456	0.891	NaN	NaN	338.751	0.519327	318.794	1	330	14.6201
A1	004_001	223	273	88	2	2	1	168.002	0.443478	166.754	0.972037	155.521	0.320148	163.866	0.990563	150	8.15466
A1	004_001	224	272	97	2	2	1	127.978	0.829808	121.696	0.550939	93.1488	0.551692	122.155	0.999999	120	10.3848
A1	004_001	225	273	70	1	0	1	154.221	0.468464	159.649	0.951232	343.123	0.608312	339.649	0.779109	330	11.2485
A1	004_001	226	274	280	2	1	2	178.172	0.487653	1.28385	0.904058	350.45	0.657476	0.229183	0.721043	0	14.9096
A1	004_001	227	275	341	2	1	2	171.602	0.616804	174.867	0.9115	174.412	0.715992	175.096	0.573574	180	27.6947
A1	004_001	228	274	366	2	2	2	163.12	0.798434	174.317	0.727504	179.048	0.776672	173.95	0.668117	180	11.4314
A1	004_001	229	275	448	2	2	2	4.70315	0.645656	NaN	NaN	307.717	0.477824	325.44	1	330	16.3312
A1	004_001	230	275	497	2	1	2	13.584	0.688061	179.68	0.999936	31.8533	0.682074	NaN	NaN	0	9.41582
A1	004_001	231	275	125	1	0	1	169.894	0.697192	NaN	NaN	286.288	0.758612	NaN	NaN	300	7.94791
A1	004_001	232	275	428	2	1	2	167.022	0.597043	170.879	0.827616	158.258	0.895573	174.638	0.22152	180	24.0259
A1	004_001	233	275	476	2	1	2	153.497	0.386452	151.628	0.982264	340.462	0.803177	333.691	0.349384	330	13.8673
A1	004_001	234	277	161	2	2	2	146.749	0.546765	151.261	0.940586	343.792	0.79578	331.399	0.304665	330	7.23811
A1	004_001	235	277	455	2	1	2	147.227	0.43823	147.732	0.929994	75.0772	0.890931	147.136	0.0452799	150	12.5125
A1	004_001	236	278	16	2	2	1	170.841	0.525831	175.096	0.968088	266.692	0.817396	184.951	0.859023	180	11.0779
A1	004_001	237	281	97	2	1	1	122.063	0.679752	140.031	0.994293	156.888	0.714992	NaN	NaN	120	7.84811
A1	004_001	238	281	105	2	2	2	9.52792	0.467285	10.9095	0.999908	330.38	0.489031	359.817	1	0	9.5459
A1	004_001	239	280	188	2	1	2	64.454	0.621328	67.1507	0.999777	268.361	0.75522	NaN	NaN	240	9.5482
A1	004_001	240	280	242	2	1	2	23.0681	0.605378	NaN	NaN	77.3804	0.706843	NaN	NaN	30	14.4948
A1	004_001	241	281	216	2	1	1	95.9446	0.670667	91.582	0.945142	301.539	0.439252	283.27	0.977902	270	14.3321
A1	004_001	242	283	74	2	1	2	3.46576	0.563392	10.9095	0.872312	344.006	0.529954	30.4814	1	30	10.0663
A1	004_001	243	283	178	2	0	2	151.318	0.662661	147.136	0.765531	330.536	0.800324	310.314	0.885307	300	8.91499
A1	004_001	244	284	38	2	1	2	126.555	0.624533	134.301	0.841931	162.63	0.703018	151.261	0.9983	150	8.62817
A1	004_001	245	284	132	2	0	2	166.449	0.563474	156.532	0.999854	213.104	0.866808	NaN	NaN	150	10.6232
A1	004_001	246	282	406	2	2	2	166.859	0.712962	163.087	0.865666	9.10643	0.722439	340.795	0.577478	330	15.1803
A1	004_001	247	285	425	2	2	2	154.548	0.729194	148.878	0.886146	350.667	0.724632	327.273	0.595358	330	19.3388
A1	004_001	248	286	164	2	2	2	9.24946	0.625153	3.66693	0.699897	3.17185	0.444313	331.17	1	330	10.1851
A1	004_001	249	286	298	2	1	2	165.703	0.505388	161.254	0.99169	295.585	0.604671	333.003	0.974871	330	19.6984
A1	004_001	250	286	337	2	1	2	2.77978	0.672201	2.97938	0.75445	138.466	0.810868	178.534	0.336857	180	20.3044
A1	004_001	251	286	146	2	1	2	32.1495	0.812182	NaN	NaN	92.1588	0.866685	59.8168	0.839803	60	11.5731
A1	004_001	252	287	379	2	2	2	154.789	0.582743	151.49	0.9029	342.114	0.675476	325.898	0.76376	330	14.691
A1	004_001	253	288	50	1	1	0	92.4055	0.790753	NaN	NaN	176.696	0.413943	NaN	NaN	180	9.60514
A1	004_001	254	288	92	2	1	1	0.777215	0.579756	NaN	NaN	158.834	0.708817	158.824	0.687629	150	9.48017
A1	004_001	255	289	29	1	0	1	91.2595	0.731885	100.291	0.999959	255.876	0.402805	283.729	1	270	9.08985
A1	004_001	256	289	273	2	2	2	179.698	0.508293	177.526	0.891504	31.2903	0.837784	2.97938	0.553882	0	16.3027
A1	004_001	257	288	457	2	1	2	152.023	0.594693	144.294	0.901406	295.745	0.539916	308.48	0.895584	300	12.2181
A1	004_001	258	289	501	2	2	2	170.572	0.49258	4.72159	0.999453	328.221	0.383969	9.39651	1	0	9.68988
A1	004_001	259	290	478	2	1	2	139.209	0.630087	136.593	0.769832	281.756	0.873176	311.689	0.347703	300	10.7149
A1	004_001	260	291	85	1	0	1	160.926	0.393862	150.482	0.982257	139.471	0.751073	146.906	0.932376	150	8.13485
A1	004_001	261	290	159	1	1	1	151.914	0.715936	NaN	NaN	18.3218	0.441456	NaN	NaN	330	12.2513
A1	004_001	262	290	394	2	1	2	158.294	0.611807	155.066	0.864179	16.2604	0.832676	330.253	0.311289	330	15.2369
A1	004_001	263	291	408	2	1	2	144.401	0.564389	142.781	0.814088	141.325	0.575126	143.927	0.740856	150	21.3
A1	004_001	264	291	447	2	1	2	40.9687	0.693597	NaN	NaN	60.9329	0.487077	NaN	NaN	60	18.9423
A1	004_001	265	291	109	2	1	1	134.844	0.883538	136.273	0.343443	119.394	0.656729	115.737	0.8038	90	13.4149
A1	004_001	266	293	169	2	2	2	145.754	0.793403	136.364	0.614504	80.2503	0.935452	133.614	0.146605	300	11.0254
A1	004_001	267	293	346	2	2	2	170.09	0.668333	167.304	0.764804	19.8076	0.878656	344.921	0.287685	330	16.1845
A1	004_001	268	294	309	2	2	2	170.732	0.745705	172.254	0.614334	182.208	0.949747	173.95	0.137661	180	22.0639
A1	004_001	269	294	362	2	2	2	156.245	0.665332	151.032	0.793152	336.533	0.602404	326.815	0.728013	330	16.5145
A1	004_001	270	294	62	1	1	0	156.78	0.36388	156.074	0.992294	340.686	0.771075	334.149	0.708557	330	15.2421
A1	004_001	271	294	182	2	2	2	160.354	0.48075	158.045	0.998474	46.4455	0.70336	NaN	NaN	150	13.8333
A1	004_001	272	295	73	1	1	0	154.71	0.810974	NaN	NaN	128.261	0.486155	NaN	NaN	150	11.2411
A1	004_001	273	296	422	2	2	2	163.819	0.591086	156.441	0.865962	349.737	0.678999	333.461	0.611932	330	12.1749
A1	004_001	274	296	134	2	2	2	134.968	0.473218	128.113	0.970818	277.004	0.587457	308.251	0.826232	300	10.2533
A1	004_001	275	297	16	1	0	1	28.706	0.479085	21.6811	0.999581	4.82894	0.849517	18.5638	0.661458	30	11.3645
A1	004_001	276	298	228	2	0	2	162.08	0.719282	162.491	0.682696	328.272	0.787585	325.898	0.393209	300	17.5576
A1	004_001	277	298	392	2	2	2	164.699	0.565412	157.907	0.916022	40.2843	0.778757	336.67	0.122715	330	13.4902
A1	004_001	278	300	126	2	1	2	57.1008	0.702603	49.6415	0.851479	1.59948	0.845146	45.6074	0.363082	300	7.30448
A1	004_001	279	300	450	2	1	2	165.131	0.637498	157.128	0.859507	331.379	0.737849	333.003	0.576358	330	22.114
A1	004_001	280	301	288	2	1	2	3.76688	0.640568	3.66693	0.820591	126.133	0.957896	180.367	0.177126	180	13.2004
A1	004_001	281	301	493	2	1	2	21.0219	0.538545	27.7312	0.998541	70.2524	0.718748	39.8779	0.933113	30	15.2386
A1	004_001	282	302	38	2	1	1	168.76	0.642473	176.013	0.756769	128.049	0.702775	168.908	0.546569	180	7.70569
A1	004_001	283	300	316	2	2	2	164.239	0.511541	157.587	0.914021	351.552	0.84396	337.128	0.211856	330	18.1155
A1	004_001	284	303	164	2	1	2	17.9213	0.677128	29.9317	0.800068	89.746	0.978231	34.6067	0.211097	60	10.5632
A1	004_001	285	304	328	2	2	2	160.331	0.606038	158.136	0.721777	255.452	0.877489	328.878	0.236225	300	14.7965
A1	004_001	286	304	432	2	1	2	164.903	0.544119	157.907	0.952975	331.948	0.803401	330.482	0.235198	150	11.1696
A1	004_001	287	305	118	2	2	1	172.563	0.445483	179.909	0.943138	126.709	0.935848	179.45	0.358731	180	9.1351
A1	004_001	288	306	148	2	1	2	4.34186	0.564526	NaN	NaN	54.905	0.787191	NaN	NaN	30	12.8714
A1	004_001	289	306	486	2	2	2	160.891	0.544674	152.316	0.996048	49.9787	0.99519	331.628	0.404217	330	11.5682
A1	004_001	290	307	389	2	2	2	153.778	0.557936	147.044	0.900298	0.416245	0.715179	327.273	0.607536	330	14.1648
A1	004_001	291	306	401	2	2	2	163.848	0.592532	153.92	0.904245	3.64494	0.543239	320.169	1	330	16.0146
A1	004_001	292	309	90	2	1	2	23.4818	0.618206	27.0436	0.822997	17.6841	0.788109	24.981	0.602148	30	8.20447
A1	004_001	293	308	248	2	1	2	172.007	0.578751	169.504	0.921114	349.994	0.95917	349.733	0.152582	0	13.9538
A1	004_001	294	308	261	2	1	2	55.6503	0.80474	57.6629	0.815446	5.80822	0.670626	50.4203	0.905214	60	14.3353
A1	004_001	295	310	413	2	1	2	178.63	0.687336	167.304	0.768339	19.7947	0.869866	348.358	0.225911	60	14.9473
A1	004_001	296	308	502	2	2	2	0.234209	0.543527	NaN	NaN	207.412	0.785773	NaN	NaN	330	11.2134
A1	004_001	297	310	78	2	2	1	113.64	0.773275	120.001	1	62.9472	0.758895	NaN	NaN	300	10.832
A1	004_001	298	310	282	2	2	2	5.74977	0.491061	12.743	0.882773	17.2048	0.662838	19.7097	0.665179	30	22.8951
A1	004_001	299	311	224	2	1	2	156.752	0.520964	158.136	0.914515	296.835	0.952646	337.816	0.482222	330	15.6432
A1	004_001	300	311	466	2	2	2	36.073	0.537863	NaN	NaN	29.1166	0.905602	NaN	NaN	60	15.0026
A1	004_001	301	312	436	2	2	2	147.914	0.483725	NaN	NaN	64.6495	0.800169	NaN	NaN	330	11.5456
A1	004_001	302	314	15	2	1	2	154.68	0.637662	NaN	NaN	312.627	0.551627	331.628	0.999998	330	15.7624
A1	004_001	303	314	54	1	1	1	115.668	0.633478	NaN	NaN	354.252	0.771963	NaN	NaN	300	10.6748
A1	004_001	304	313	308	2	2	2	157.825	0.717719	158.824	0.681655	22.9207	0.697427	348.129	0.573617	0	18.2986
A1	004_001	305	312	345	2	1	2	175.218	0.769527	176.013	0.576824	167.249	0.881993	177.388	0.298144	180	17.3095
A1	004_001	306	315	31	2	2	2	12.9892	0.77771	15.1261	0.597201	283.706	0.629999	234.454	0.99773	240	7.48674
A1	004_001	307	315	216	2	2	2	7.03722	0.458317	NaN	NaN	228.384	0.918502	NaN	NaN	210	12.4224
A1	004_001	308	314	376	2	1	2	147.032	0.598738	145.99	0.829491	157.829	0.824549	151.032	0.553294	150	12.1561
A1	004_001	309	315	137	2	1	2	9.09463	0.738131	13.8889	0.719323	142.802	0.873991	193.66	0.269685	210	9.74838
A1	004_001	310	316	156	2	1	2	173.812	0.478791	2.88813	0.878753	190.88	0.72795	NaN	NaN	210	12.2711
A1	004_001	311	316	276	2	1	2	149.368	0.796829	147.823	0.634708	355.458	0.767392	335.066	0.546838	330	14.1699
A1	004_001	312	317	103	2	2	1	153.575	0.700109	133.293	0.986795	0.148091	0.773804	NaN	NaN	30	8.77711
A1	004_001	313	318	146	2	1	1	5.57008	0.759016	1.83346	0.998709	178.112	0.577676	175.325	0.981903	180	8.14299
A1	004_001	314	318	501	1	1	1	5.84272	0.499744	NaN	NaN	20.6041	0.8061	NaN	NaN	330	9.92669
A1	004_001	315	319	259	2	2	2	176.204	0.781468	175.554	0.604701	133.793	0.938105	174.408	0.220009	180	15.5663
A1	004_001	316	319	494	2	2	2	56.8166	0.632562	28.7858	1	23.2859	0.505908	NaN	NaN	30	10.1095
A1	004_001	317	320	331	2	1	2	163.841	0.694981	160.657	0.632437	347.713	0.700625	339.879	0.609074	300	18.274
A1	004_001	318	320	352	2	2	2	171.344	0.705476	168.358	0.671525	339.516	0.640846	343.316	0.695849	330	17.4905
A1	004_001	319	321	360	2	1	2	162.75	0.828439	160.199	0.495222	323.281	0.819767	333.691	0.446346	330	13.099
A1	004_001	320	319	406	2	1	2	168.574	0.671033	169.963	0.73689	110.166	0.873434	164.324	0.246664	150	8.55967
A1	004_001	321	321	92	2	2	1	23.7999	0.72017	30.7105	0.780434	350.671	0.660454	33.6899	0.963761	30	13.2679
A1	004_001	322	321	297	2	2	2	164.712	0.663377	156.67	0.759094	351.245	0.578661	335.066	0.820677	330	17.097
A1	004_001	323	321	428	1	1	1	152.635	0.674756	NaN	NaN	324.027	0.721937	NaN	NaN	330	16.4077
A1	004_001	324	320	14	1	1	0	114.526	0.728992	NaN	NaN	75.8923	0.490789	NaN	NaN	90	16.5581
A1	004_001	325	322	248	2	1	2	15.2439	0.733407	17.785	0.643506	0.800425	0.845354	18.1055	0.375659	30	13.655
A1	004_001	326	323	320	2	1	2	155.345	0.683081	146.448	0.726126	336.888	0.591232	319.94	0.811984	300	56.7442
A1	004_001	327	323	442	2	1	2	112.902	0.841968	120.459	0.43385	188.725	0.849962	NaN	NaN	240	10.0304
A1	004_001	328	325	82	1	0	1	149.279	0.753734	134.439	0.999991	312.28	0.688146	NaN	NaN	300	12.2566
A1	004_001	329	326	36	2	2	1	25.0724	0.417996	NaN	NaN	164.3	0.846521	NaN	NaN	210	10.9452
A1	004_001	330	326	153	1	0	1	16.6497	0.333723	NaN	NaN	357.827	0.816264	NaN	NaN	30	11.7274
A1	004_001	331	326	289	2	2	2	175.836	0.710004	173.4	0.684207	347.109	0.55901	350.65	0.813513	330	21.0563
A1	004_001	332	326	74	1	1	0	128.738	0.264796	127.426	0.999757	156.307	0.70261	131.093	0.435143	120	14.3578
A1	004_001	333	326	185	1	1	1	166.912	0.676646	157.22	0.794601	168.598	0.616084	149.198	0.999813	150	20.0104
A1	004_001	334	326	204	2	2	2	5.70994	0.565468	18.7018	0.882231	133.894	0.818243	195.722	0.315325	210	12.7844
A1	004_001	335	328	52	2	1	1	8.29568	0.771567	NaN	NaN	299.504	0.705287	NaN	NaN	270	10.971
A1	004_001	336	327	467	1	1	1	53.645	0.8126	NaN	NaN	276.488	0.796688	NaN	NaN	270	14.4462
A1	004_001	337	328	486	2	2	1	49.3555	0.585284	NaN	NaN	235.683	0.721859	NaN	NaN	240	11.8871
A1	004_001	338	329	119	2	2	2	166.377	0.670291	162.4	0.660089	339.177	0.807152	345.379	0.400703	30	10.1699
A1	004_001	339	328	414	2	1	2	150.933	0.407822	154.011	0.873846	166.693	0.756593	NaN	NaN	180	11.2645
A1	004_001	340	329	17	0	0	0	23.6989	0.641617	NaN	NaN	228.369	0.728683	NaN	NaN	210	10.0239
A1	004_001	341	331	302	2	2	2	8.70032	0.590126	9.16732	0.776049	5.58171	0.382353	15.1261	0.999815	0	77.6105
A1	004_001	342	330	328	2	1	2	160.655	0.682704	153.232	0.722532	325.531	0.779468	326.815	0.464557	300	45.3762
A1	004_001	343	332	9	2	1	1	27.7836	0.893315	30.1609	0.497374	202.326	0.580092	NaN	NaN	180	10.5975
A1	004_001	344	330	252	2	1	2	7.40169	0.505607	10.6804	0.894202	166.464	0.737386	189.076	0.423821	210	15.7309
A1	004_001	345	331	383	2	1	2	177.247	0.632268	176.38	0.749225	192.769	0.770244	180.138	0.543093	180	33.6905
A1	004_001	346	332	492	1	1	1	113.605	0.416205	NaN	NaN	77.4246	0.537975	NaN	NaN	120	14.7194
A1	004_001	347	333	335	2	1	2	167.147	0.751951	166.845	0.627335	337.426	0.893728	345.379	0.303927	0	16.5684
A1	004_001	348	334	37	1	0	1	165.757	0.61458	154.699	0.805726	110.174	0.764789	NaN	NaN	150	10.8598
A1	004_001	349	334	84	2	0	2	97.3923	0.985347	NaN	NaN	270.151	0.469748	NaN	NaN	240	10.4056
A1	004_001	350	335	102	2	1	2	46.6797	0.444814	49.7327	0.999583	269.307	0.673341	227.35	0.597211	240	10.2657
A1	004_001	351	334	218	2	1	2	14.6217	0.337268	9.07607	0.969254	221.631	0.755749	190.222	0.515408	180	14.4534
A1	004_001	352	334	403	2	1	2	160.041	0.670708	156.67	0.732816	222.666	0.944566	333.232	0.0679941	330	13.416
A1	004_001	353	334	444	2	2	2	163.299	0.318098	161.803	0.991234	88.6236	0.840225	151.261	0.73145	150	14.4807
A1	004_001	354	334	246	2	1	2	7.30771	0.380457	16.6391	0.981106	214.134	0.849698	197.785	0.370832	210	13.6745
A1	004_001	355	336	370	2	1	2	149.838	0.632651	145.302	0.813454	320.35	0.670894	310.543	0.882931	300	34.4368
A1	004_001	356	336	418	2	1	2	1.60717	0.49953	11.5971	0.874481	178.559	0.771715	198.014	0.991459	210	10.8901
A1	004_001	357	336	264	2	2	2	170.359	0.671441	166.754	0.688087	35.2429	0.818299	352.254	0.318714	330	12.2999
A1	004_001	358	336	279	2	2	2	22.0007	0.864058	28.7858	0.423008	6.9875	0.445198	51.337	0.999798	60	21.8071
A1	004_001	359	339	20	0	0	0	64.0513	0.679638	NaN	NaN	252.999	0.874774	NaN	NaN	60	12.7541
A1	004_001	360	338	91	2	2	2	179.447	0.779232	1.05466	0.586351	88.2675	0.948605	179.45	0.214215	180	10.1179
A1	004_001	361	338	194	2	1	2	9.51177	0.840518	16.8683	0.468258	354.736	0.907991	21.0848	0.372328	30	24.328
A1	004_001	362	338	506	1	1	0	1.68927	0.601438	NaN	NaN	149.701	0.611492	NaN	NaN	150	16.8313
A1	004_001	363	339	255	2	1	2	3.67329	0.642454	2.29183	0.748263	139.221	0.948025	181.971	0.235579	180	12.6298
A1	004_001	364	339	355	2	1	2	166.523	0.600588	162.858	0.781669	234.909	0.823913	170.971	0.356198	300	18.8124
A1	004_001	365	340	316	2	2	2	160.633	0.661909	156.212	0.73392	359.333	0.619847	334.837	0.750038	330	23.1381
A1	004_001	366	341	125	2	1	2	163.956	0.872938	157.678	0.493765	176.773	0.610975	165.929	0.80242	180	9.33245
A1	004_001	367	342	306	2	1	2	174.561	0.678644	175.096	0.740191	359.086	0.786526	353.63	0.474278	0	19.6348
A1	004_001	368	343	56	1	0	1	83.3112	0.671309	NaN	NaN	4.30302	0.866971	NaN	NaN	300	8.94919
A1	004_001	369	343	69	1	1	0	116.682	0.842177	114.042	0.487691	151.873	0.716827	146.677	0.999443	150	11.4401
A1	004_001	370	343	295	2	2	2	169.404	0.766635	167.533	0.531294	338.965	0.500002	313.981	1	330	26.7585
A1	004_001	371	344	408	2	1	2	164.414	0.673176	171.338	0.790033	30.1773	0.849782	357.067	0.459729	0	10.7336
A1	004_001	372	346	38	2	1	2	48.6035	0.745371	50.5582	0.672835	50.5699	0.741789	53.858	0.703713	60	12.3935
A1	004_001	373	344	212	2	2	2	29.6341	0.659149	37.724	0.974563	247.361	0.823611	217.953	0.494656	210	12.2577
A1	004_001	374	346	287	2	1	2	168.796	0.70996	169.825	0.671972	16.8628	0.945593	350.192	0.182796	0	22.3147
A1	004_001	375	346	334	2	1	2	161.949	0.656176	156.303	0.767416	343.285	0.607058	334.149	0.727413	330	28.8708
A1	004_001	376	345	432	2	1	2	171.21	0.470535	174.638	0.885637	83.1474	0.90301	171.2	0.108695	180	13.3109
A1	004_001	377	347	11	0	0	0	111.79	0.730678	118.396	0.913226	126.77	0.615427	NaN	NaN	120	10.1801
A1	004_001	378	346	30	1	1	0	23.612	0.773229	NaN	NaN	148.652	0.55508	NaN	NaN	180	11.0781
A1	004_001	379	346	133	2	1	2	7.75638	0.57465	2.42976	0.924906	34.8301	0.823417	6.41713	0.548007	0	16.0339
A1	004_001	380	347	377	2	2	2	160.242	0.660506	153.92	0.866045	13.4006	0.684721	332.545	0.588153	330	18.3906
A1	004_001	381	348	495	1	1	0	79.8593	0.772032	NaN	NaN	337.822	0.574091	NaN	NaN	300	14.8352
A1	004_001	382	348	253	2	2	2	177.734	0.757471	174.317	0.748077	129.574	0.766496	172.117	0.620698	180	12.8619
A1	004_001	383	349	204	2	2	2	147.432	0.723362	139.802	0.686168	306.544	0.710675	316.273	0.569609	300	12.9185
A1	004_001	384	349	224	2	1	2	173.499	0.544247	177.617	0.834707	136.835	0.925598	176.7	0.197344	180	17.08
A1	004_001	385	350	75	2	2	2	140.519	0.708705	NaN	NaN	44.6882	0.711565	NaN	NaN	120	11.2003
A1	004_001	386	351	193	2	1	2	158.18	0.55833	0.596297	0.998731	257.185	0.897419	NaN	NaN	300	11.0009
A1	004_001	387	350	300	2	2	2	177.314	0.579993	177.526	0.830106	346.444	0.644226	355.921	0.658572	0	26.6664
A1	004_001	388	350	312	2	2	2	165.274	0.707623	157.587	0.723973	351.038	0.480816	319.481	0.999999	330	43.051
A1	004_001	389	351	323	2	2	2	163.346	0.659801	161.345	0.724913	26.427	0.798576	346.296	0.414355	0	19.2945
A1	004_001	390	350	106	2	2	2	168.418	0.709838	159.511	0.999785	95.5951	0.89878	NaN	NaN	330	13.9057
A1	004_001	391	351	124	2	1	2	141.611	0.635669	143.927	0.907807	293.079	0.535365	321.315	0.826068	330	10.9323
A1	004_001	392	353	409	2	2	2	165.26	0.428034	160.887	0.972148	346.814	0.926999	341.254	0.377234	330	8.48903
A1	004_001	393	354	244	2	1	2	108.978	0.743178	95.7985	0.989089	109.988	0.498052	NaN	NaN	90	16.3897
A1	004_001	394	356	338	2	2	2	172.516	0.674785	165.241	0.70064	357.615	0.588303	347.212	0.795843	330	25.6954
A1	004_001	395	357	293	2	2	2	171.873	0.758993	165.929	0.568514	345.036	0.570414	313.523	1	330	26.2938
A1	004_001	396	356	399	2	1	2	138.112	0.611928	134.301	0.873807	354.096	0.734236	318.106	0.552625	300	20.5226
A1	004_001	397	358	140	2	2	2	156.059	0.847563	158.136	0.887568	7.00332	0.574945	10.0841	0.984023	0	18.7655
A1	004_001	398	358	227	2	2	2	179.846	0.574114	179.588	0.781021	88.0096	0.862096	176.929	0.428456	180	10.8321
A1	004_001	399	357	279	2	2	2	28.7562	0.641911	35.8905	0.711343	44.961	0.483286	64.4005	1	60	34.2043
A1	004_001	400	360	213	2	2	2	175.449	0.44518	174.638	0.96772	174.82	0.646245	175.096	0.821186	180	16.1258
A1	004_001	401	358	425	2	1	2	40.8461	0.714019	47.8993	0.867486	246.553	0.820811	NaN	NaN	240	13.0453
A1	004_001	402	359	494	1	0	1	167.006	0.536125	NaN	NaN	166.06	0.903178	NaN	NaN	150	16.7182
A1	004_001	403	361	73	2	1	2	168.226	0.676355	167.304	0.675124	251.763	0.929876	168.22	0.124168	150	17.1056
A1	004_001	404	360	122	2	2	2	174.815	0.537055	165.47	0.917044	17.2553	0.707909	339.42	0.960513	330	22.775
A1	004_001	405	362	348	2	2	2	158.708	0.742785	153.92	0.700804	356.029	0.566821	333.92	0.839597	330	17.6969
A1	004_001	406	362	258	2	2	2	163.14	0.687821	160.887	0.751074	12.177	0.735626	342.858	0.626126	330	16.1223
A1	004_001	407	363	373	2	1	2	167.267	0.539419	167.762	0.828873	20.7478	0.797247	354.088	0.387587	0	10.3736
A1	004_001	408	364	20	1	1	0	47.7574	0.506312	NaN	NaN	39.0738	0.528767	NaN	NaN	30	9.82479
A1	004_001	409	365	31	1	1	0	28.025	0.583434	18.3346	0.935763	13.1039	0.497338	23.835	0.983171	30	11.7674
A1	004_001	410	365	39	1	0	1	100.665	0.676943	NaN	NaN	310.975	0.862081	NaN	NaN	300	9.47334
A1	004_001	411	365	88	2	2	2	60.9088	0.331787	NaN	NaN	166.268	0.901857	236.746	0.2756	240	7.95397
A1	004_001	412	366	280	2	1	2	9.26944	0.660563	9.07607	0.694716	16.4765	0.620863	15.3553	0.737352	30	18.1019
A1	004_001	413	366	390	2	2	2	160.625	0.774903	159.879	0.605804	13.1392	0.89528	345.608	0.30768	0	9.85063
A1	004_001	414	366	296	2	2	2	177.289	0.70501	173.95	0.606793	359.055	0.569631	NaN	NaN	330	25.7228
A1	004_001	415	366	225	2	2	2	172.29	0.630946	174.088	0.871461	164.57	0.851213	178.304	0.433387	180	14.896
A1	004_001	416	368	270	2	2	2	13.6195	0.771575	18.793	0.646712	294.204	0.798882	4.1253	0.254148	210	15.0877
A1	004_001	417	367	381	2	2	2	176.782	0.70857	169.046	0.672438	341.29	0.471905	315.814	1	330	10.8414
A1	004_001	418	367	459	1	0	1	116.983	0.732881	92.1316	1	81.3174	0.326323	NaN	NaN	90	18.7468
A1	004_001	419	368	206	2	1	2	164.485	0.742151	160.657	0.614039	174.267	0.826692	159.053	0.417676	150	14.1716
A1	004_001	420	369	433	2	1	2	70.1331	0.957188	76.6851	0.162749	210.63	0.590549	177.617	1	180	12.3219
A1	004_001	421	369	9	0	0	0	158.262	0.890108	161.941	0.448204	279.365	0.853152	321.544	0.27255	270	10.6542
A1	004_001	422	369	182	2	1	2	17.7454	0.645585	17.3267	0.825551	29.0151	0.831436	18.5638	0.326093	0	12.7625
A1	004_001	423	371	120	2	1	2	9.84685	0.367686	10.222	0.931756	357.39	0.743505	8.25059	0.694054	0	15.8874
A1	004_001	424	371	252	2	2	2	178.096	0.746033	179.909	0.590309	140.388	0.977237	359.817	0.07854	0	15.0004
A1	004_001	425	370	305	2	2	2	161.632	0.790379	154.378	0.607874	0.427988	0.667797	339.191	0.685721	330	16.4172
A1	004_001	426	370	479	1	1	0	155.089	0.582255	155.615	0.963448	345.524	0.583592	NaN	NaN	330	16.988
A1	004_001	427	371	336	2	1	2	152.21	0.728698	144.752	0.69388	324.116	0.627803	320.169	0.726208	300	22.5135
A1	004_001	428	372	408	2	2	2	164.345	0.79271	159.741	0.63592	3.7422	0.770609	333.461	0.558714	330	13.8401
A1	004_001	429	373	50	1	1	1	65.8003	0.863974	66.0047	0.41121	344.083	0.736584	NaN	NaN	300	9.00034
A1	004_001	430	372	100	2	2	2	30.8102	0.573513	33.4607	0.911064	229.187	0.819665	213.369	0.829809	210	12.732
A1	004_001	431	373	327	2	1	2	2.87345	0.697152	2.20058	0.743452	332.436	0.516184	351.796	0.831333	0	20.3854
A1	004_001	432	374	350	2	2	2	157.613	0.587484	152.774	0.845595	349.005	0.64512	333.003	0.647341	330	19.5608
A1	004_001	433	376	371	2	2	2	171.141	0.764946	167.074	0.564357	1.49855	0.607946	342.17	0.81693	330	12.7042
A1	004_001	434	378	205	2	2	2	165.26	0.801566	162.262	0.548864	253.693	0.923935	338.503	0.0882225	0	12.9751
A1	004_001	435	376	259	2	1	2	7.76662	0.624502	12.0555	0.76889	184.613	0.86002	196.181	0.333685	210	21.8309
A1	004_001	436	377	415	2	2	2	178.769	0.613269	3.80486	0.72506	175.573	0.584101	182.201	0.765458	210	54.0156
A1	004_001	437	379	44	2	1	2	11.4546	0.398012	1.05466	1	38.4642	0.835671	NaN	NaN	0	14.3571
A1	004_001	438	378	246	2	1	2	167.53	0.701067	165.241	0.733994	127.372	0.748625	159.741	0.520616	150	19.4276
A1	004_001	439	379	291	2	2	2	175.267	0.678015	174.179	0.711444	101.917	0.871879	164.553	0.150747	0	13.9738
A1	004_001	440	380	504	1	1	1	107.598	0.745333	104.875	0.822515	325.622	0.480833	300.23	0.930372	300	14.5538
A1	004_001	441	380	428	2	2	2	46.4291	0.803633	49.6415	0.517518	349.254	0.692975	37.3568	0.978507	30	11.9774
A1	004_001	442	379	220	2	2	2	9.5137	0.737711	14.8969	0.635415	193.26	0.842237	199.618	0.42864	210	18.6666
A1	004_001	443	379	397	2	2	2	158.694	0.494925	152.545	0.924072	94.5417	0.763242	150.573	0.58653	150	19.3386
A1	004_001	444	382	313	2	2	2	166.563	0.620885	157.816	0.84111	9.6376	0.43735	327.273	1	330	17.6162
A1	004_001	445	382	471	1	1	0	113.234	0.553541	88.8318	0.988389	85.9244	0.773417	86.8604	0.819991	90	14.6783
A1	004_001	446	384	103	2	1	2	22.4609	0.601412	27.8691	0.867941	56.5395	0.738155	30.9397	0.467917	30	13.0833
A1	004_001	447	384	188	2	1	2	171.891	0.568486	172.484	0.898929	14.104	0.779459	355.692	0.454633	0	20.8621
A1	004_001	448	384	404	2	1	2	1.5113	0.700806	3.57568	0.827819	1.41255	0.669908	17.4179	0.998146	30	12.0145
A1	004_001	449	386	74	2	2	2	156.343	0.593382	146.815	0.999865	44.1439	0.711607	NaN	NaN	330	9.93846
A1	004_001	450	386	177	2	1	2	175.312	0.719547	175.096	0.650795	6.2316	0.576802	353.859	0.809268	0	17.7738
A1	004_001	451	385	412	2	2	2	158.154	0.721837	NaN	NaN	357.631	0.645711	NaN	NaN	330	12.9166
A1	004_001	452	386	394	2	2	2	10.3807	0.744189	24.5226	0.907847	215.516	0.804309	209.015	0.998468	210	13.2315
A1	004_001	453	387	54	2	2	2	141.577	0.529784	NaN	NaN	61.9714	0.586882	131.551	0.553603	330	15.5581
A1	004_001	454	387	332	2	2	2	168.255	0.435652	157.907	0.984709	14.4751	0.570995	338.274	0.839657	330	21.0716
A1	004_001	455	388	248	2	1	2	169.568	0.627933	166.296	0.775606	195.195	0.731178	165.47	0.582336	150	16.6411
A1	004_001	456	389	47	2	0	2	149.371	0.527176	NaN	NaN	146.66	0.684681	NaN	NaN	120	14.0041
A1	004_001	457	390	87	2	1	2	4.40609	0.646313	5.95876	0.705494	269.505	0.897672	185.409	0.133852	150	9.69373
A1	004_001	458	390	144	2	1	2	7.38597	0.889589	9.62569	0.310045	17.6542	0.836934	5.72958	0.457907	330	15.3297
A1	004_001	459	390	237	2	2	2	3.87198	0.721301	7.79223	0.630844	212.42	0.75575	193.431	0.558779	210	18.2576
A1	004_001	460	390	425	2	1	2	175.651	0.700235	174.638	0.719935	9.49192	0.765387	359.359	0.610071	0	11.9648
A1	004_001	461	390	476	2	1	1	17.587	0.743841	NaN	NaN	18.3132	0.247975	NaN	NaN	0	12.8977
A1	004_001	462	390	65	2	2	1	146.588	0.842022	146.815	0.57193	342.003	0.816817	321.086	0.463063	300	11.4526
A1	004_001	463	390	211	2	1	2	164.361	0.662223	159.191	0.744039	173.509	0.888862	158.136	0.381812	150	16.779
A1	004_001	464	391	389	2	2	2	159.835	0.558013	154.837	0.867027	94.002	0.773942	NaN	NaN	120	11.8828
A1	004_001	465	391	498	1	0	1	177.776	0.832101	163.866	0.711792	359.25	0.497576	327.273	0.999976	330	15.0159
A1	004_001	466	391	96	2	2	2	24.5927	0.452783	27.6399	0.933009	13.0091	0.892011	211.078	0.616117	210	14.4256
A1	004_001	467	391	159	2	1	2	151.692	0.741899	144.752	0.866918	253.96	0.769079	324.523	0.998382	330	17.8134
A1	004_001	468	392	351	2	1	2	168.926	0.677988	166.387	0.659574	337.626	0.586636	339.649	0.790763	300	20.9878
A1	004_001	469	391	365	2	2	2	166.413	0.629272	170.421	0.800208	341.428	0.518709	343.775	0.94083	0	15.6259
A1	004_001	470	391	461	2	2	2	4.49169	0.534775	170.192	0.906674	302.904	0.660099	NaN	NaN	330	12.5741
A1	004_001	471	392	188	2	2	2	11.5544	0.632393	11.3679	0.794889	158.724	0.985285	188.618	0.163586	180	16.5057
A1	004_001	472	392	315	2	2	2	152.716	0.630367	147.594	0.861962	358.608	0.634321	335.524	0.745397	330	21.2443
A1	004_001	473	393	108	2	1	2	21.058	0.227377	22.6891	0.99684	37.5803	0.819079	22.9183	0.448225	30	24.6642
A1	004_001	474	393	205	2	2	2	168.045	0.813298	168.679	0.446819	140.154	0.729289	152.407	0.600258	120	12.525
A1	004_001	475	395	433	2	1	2	28.4591	0.666626	NaN	NaN	218.621	0.899033	NaN	NaN	210	10.8012
A1	004_001	476	396	15	2	1	2	4.3607	0.666126	NaN	NaN	228.362	0.757154	NaN	NaN	180	14.5023
A1	004_001	477	396	58	2	2	2	35.0765	0.706622	44.4615	0.880127	86.9971	0.963263	NaN	NaN	60	8.51143
A1	004_001	478	397	130	2	1	2	177.72	0.761467	172.346	0.577691	0.825125	0.332073	40.7946	1	30	18.7699
A1	004_001	479	397	218	2	2	2	166.513	0.629905	166.158	0.795131	174.771	0.806763	167.533	0.387834	180	16.7895
A1	004_001	480	397	323	2	1	2	129.341	0.958311	125.363	0.249764	324.713	0.473105	301.376	1	300	25.0343
A1	004_001	481	396	440	2	1	2	32.8716	0.773753	NaN	NaN	30.9318	0.634732	NaN	NaN	60	15.7164
A1	004_001	482	398	69	2	1	2	174.176	0.570324	177.617	0.788794	24.6867	0.676649	6.64631	0.621924	30	13.9539
A1	004_001	483	397	101	2	1	2	54.6855	0.545987	NaN	NaN	46.6628	0.836931	NaN	NaN	60	14.1723
A1	004_001	484	396	225	2	2	2	147.245	0.614436	144.523	0.855651	114.845	0.954065	143.01	0.202239	150	19.0216
A1	004_001	485	396	272	2	1	2	176.525	0.604501	176.609	0.852117	92.3802	0.933249	357.755	0.0580343	0	14.6554
A1	004_001	486	398	307	2	2	2	179.877	0.609229	2.20058	0.843045	353.072	0.629288	357.984	0.761215	0	22.7522
A1	004_001	487	398	334	2	1	2	135.728	0.599343	126.28	0.997401	315.161	0.488906	304.814	0.901533	300	47.7611
A1	004_001	488	399	360	2	2	2	160.65	0.776367	158.824	0.538259	334.429	0.668867	335.295	0.697133	300	17.3211
A1	004_001	489	398	379	2	1	2	161.197	0.395634	156.441	0.950481	336.357	0.654189	338.045	0.754599	330	14.8
A1	004_001	490	399	256	2	1	2	4.36545	0.719659	4.49241	0.633454	194.876	0.795676	185.409	0.49182	180	15.2046
A1	004_001	491	400	413	2	1	2	163.336	0.586792	162.949	0.763848	152.589	0.628966	160.199	0.684004	150	25.2931
A1	004_001	492	399	480	1	1	0	163.525	0.627803	154.24	0.852424	69.4644	0.760969	141.406	0.998357	150	16.9983
A1	004_001	493	399	82	2	1	2	169.547	0.691996	176.7	0.869188	33.8619	0.826748	8.02141	0.28913	180	12.2258
A1	004_001	494	400	289	2	2	2	177.519	0.563628	177.526	0.762123	339.633	0.836605	355.463	0.222739	30	14.5404
A1	004_001	495	400	457	2	1	2	2.72805	0.79851	1.74221	0.999993	342.675	0.63834	7.79223	0.999996	0	17.2226
A1	004_001	496	400	28	1	1	0	96.9575	0.858591	NaN	NaN	78.6169	0.553084	NaN	NaN	120	17.4806
A1	004_001	497	401	317	2	2	2	150.146	0.784396	148.19	0.658654	342.995	0.486538	327.503	0.899003	330	20.8698
A1	004_001	498	404	346	2	2	2	176.163	0.763068	179.13	0.629657	308.315	0.798076	350.192	0.41253	0	18.3153
A1	004_001	499	403	194	2	1	2	169.071	0.588967	168.908	0.770015	144.657	0.922719	165.699	0.22448	150	14.4186
A1	004_001	500	403	278	2	1	2	177.326	0.750833	179.45	0.56487	232.478	0.887895	194.347	0.406822	210	15.9624
A1	004_001	501	405	302	2	1	2	168.189	0.701239	173.033	0.694434	18.3601	0.861322	354.546	0.304782	0	11.2684
A1	004_001	502	405	69	2	2	2	159.683	0.63541	159.42	0.816527	18.7752	0.60471	346.525	0.726873	0	13.0531
A1	004_001	503	406	270	2	1	2	3.7635	0.672657	6.78424	0.688937	183.828	0.643905	189.993	0.690594	210	17.3479
A1	004_001	504	407	24	2	2	1	23.353	0.797163	NaN	NaN	28.9609	0.576867	21.314	0.836184	30	14.7855
A1	004_001	505	406	81	2	2	2	134.41	0.590572	138.565	0.856881	316.771	0.619901	318.335	0.993771	330	10.7663
A1	004_001	506	406	443	2	2	1	69.2267	0.53074	NaN	NaN	281.178	0.557982	NaN	NaN	270	9.9855
A1	004_001	507	408	433	2	1	2	149.289	0.281477	148.419	0.999997	14.9264	0.646822	NaN	NaN	330	11.7491
A1	004_001	508	409	213	2	1	2	17.2291	0.59877	22.4599	0.908058	26.4985	0.609695	23.3767	0.745735	30	41.3502
A1	004_001	509	409	250	2	2	2	174.684	0.799666	175.325	0.494163	85.0622	0.874458	8.02141	0.306478	120	13.4413
A1	004_001	510	408	322	2	1	2	151.003	0.650098	148.19	0.884798	339.576	0.391579	321.086	1	330	33.8534
A1	004_001	511	409	391	2	2	2	168.775	0.614104	166.983	0.859865	348.734	0.59067	338.274	0.82666	330	13.6751
A1	004_001	512	409	179	2	1	2	168.975	0.535273	165.379	0.826073	122.018	0.82097	156.074	0.749706	150	32.0553
A1	004_001	513	410	260	2	2	2	18.2929	0.843397	22.4599	0.507296	232.682	0.753771	205.119	0.592395	210	18.5746
A1	004_001	514	410	398	2	1	2	178.938	0.666619	176.013	0.998377	29.5962	0.850418	NaN	NaN	0	12.1542
A1	004_001	515	411	53	2	1	2	3.76576	0.727811	11.6883	0.713529	43.956	0.700553	27.9603	0.671858	30	11.5401
A1	004_001	516	411	410	2	2	2	2.77523	0.614209	2.97938	0.72838	8.15489	0.649601	8.25059	0.683825	30	12.6434
A1	004_001	517	411	506	1	0	1	128.083	0.670605	125.501	0.700227	130.217	0.883343	123.301	0.275659	90	15.4398
A1	004_001	518	411	290	2	1	2	157.808	0.684706	155.295	0.779224	203.855	0.873457	156.303	0.41018	150	16.5126
A1	004_001	519	412	268	2	2	2	158.657	0.849473	156.761	0.393601	331.102	0.786053	325.669	0.556347	300	20.6264
A1	004_001	520	415	338	2	1	2	153.843	0.714853	146.448	0.738287	333.304	0.693933	320.169	0.635913	300	20.5349
A1	004_001	521	413	447	2	1	2	39.5617	0.807251	47.2117	0.501313	293.339	0.806249	236.517	0.494972	0	14.6434
A1	004_001	522	414	494	2	2	1	58.2627	0.532419	NaN	NaN	241.239	0.446097	NaN	NaN	240	14.0664
A1	004_001	523	413	74	2	1	2	5.75453	0.655898	NaN	NaN	5.81971	0.525273	NaN	NaN	330	17.4236
A1	004_001	524	416	189	2	1	2	157.968	0.69047	156.303	0.694719	36.9443	0.913594	341.024	0.0253669	150	16.3376
A1	004_001	525	415	327	2	1	2	149.985	0.574538	146.815	0.862079	318.476	0.53637	319.481	0.789416	300	24.2636
A1	004_001	526	415	374	2	1	2	153.516	0.684266	150.024	0.670842	331.629	0.522697	331.628	0.841931	300	33.6094
A1	004_001	527	414	468	1	1	0	1.52204	0.546179	174.775	0.999918	193.744	0.793006	NaN	NaN	180	16.005
A1	004_001	528	415	86	2	2	2	170.58	0.658216	163.866	0.784232	340.197	0.583138	340.337	0.771262	330	16.4921
A1	004_001	529	418	18	2	2	1	7.57181	0.546129	NaN	NaN	345.218	0.491296	38.2736	1	30	13.3015
A1	004_001	530	416	252	2	1	2	5.87028	0.46333	179.68	0.96474	186.878	0.727202	181.513	0.507377	180	14.8823
A1	004_001	531	416	273	2	1	2	5.57697	0.755679	9.85487	0.576058	213.525	0.734169	195.722	0.595497	210	22.5907
A1	004_001	532	417	304	2	2	2	142.72	0.778424	137.739	0.596415	306.476	0.730149	312.835	0.578188	300	13.4658
A1	004_001	533	416	482	1	1	1	67.6876	0.43064	NaN	NaN	10.7115	0.604405	NaN	NaN	60	16.9071
A1	004_001	534	418	202	2	1	2	167.322	0.667282	165.012	0.731678	9.21468	0.966075	354.546	0.918605	0	21.5528
A1	004_001	535	418	387	2	1	2	152.777	0.722401	146.815	0.791606	326.362	0.545797	322.919	0.794746	330	15.1102
A1	004_001	536	420	71	2	1	2	173.957	0.694652	176.471	0.644051	49.321	0.679268	24.981	0.918458	30	12.1903
A1	004_001	537	421	235	2	1	2	16.1068	0.650394	19.2514	0.765155	189.133	0.640329	197.785	0.682776	210	24.8088
A1	004_001	538	422	9	2	1	2	6.76457	0.596569	NaN	NaN	149.366	0.493869	NaN	NaN	210	11.7003
A1	004_001	539	422	173	2	2	2	144.526	0.422824	NaN	NaN	112.676	0.643092	NaN	NaN	150	18.5466
A1	004_001	540	423	120	2	2	2	1.27281	0.746958	0.687549	0.702508	264.689	0.807199	350.192	0.590139	0	18.4046
A1	004_001	541	423	243	2	1	2	178.077	0.753716	178.442	0.576878	182.01	0.716792	178.763	0.620052	180	25.0222
A1	004_001	542	423	215	2	2	2	9.15645	0.648898	20.306	0.840683	213.705	0.782656	206.723	0.993696	210	19.9149
A1	004_001	543	425	96	2	2	2	2.53743	0.792841	172.713	0.533363	314.475	0.57883	338.962	0.814351	330	14.2
A1	004_001	544	424	223	2	2	2	172.579	0.63021	173.4	0.828122	157.936	0.639317	169.596	0.701143	180	19.7388
A1	004_001	545	425	253	2	1	2	4.84613	0.618997	9.30526	0.781491	169.337	0.822451	187.701	0.38346	180	19.1119
A1	004_001	546	424	290	2	1	2	18.3949	0.767156	24.2022	0.611304	200.22	0.604349	200.535	0.768122	210	16.3341
A1	004_001	547	425	418	2	1	2	146.52	0.689159	130.405	0.949601	179.834	0.561988	NaN	NaN	120	24.1713
A1	004_001	548	425	440	2	1	2	145.683	0.611812	157.678	0.993226	39.967	0.76091	NaN	NaN	330	11.527
A1	004_001	549	425	278	2	1	2	5.41964	0.739713	11.23	0.626228	188.424	0.409301	212.224	1	210	24.8828
A1	004_001	550	425	453	2	1	2	57.8541	0.42547	51.0166	0.998089	64.3123	0.548169	NaN	NaN	60	17.6151
A1	004_001	551	427	33	2	1	2	11.0269	0.574691	21.452	0.955784	342.35	0.575141	36.8985	1	30	15.5538
A1	004_001	552	426	76	2	2	2	173.125	0.641964	167.533	0.880617	24.4436	0.508976	355.692	0.874095	0	16.8116
A1	004_001	553	428	46	2	2	2	9.74586	0.819859	4.35448	0.569593	117.644	0.831961	168.22	0.257294	240	10.714
A1	004_001	554	429	86	2	1	2	176.55	0.713707	176.38	0.649219	354.484	0.537613	314.439	1	330	12.8023
A1	004_001	555	429	391	2	1	2	149.391	0.654364	143.927	0.748791	38.7089	0.823482	333.461	0.163927	300	19.5517
A1	004_001	556	429	302	2	1	2	6.36537	0.710174	11.9175	0.653658	198.054	0.790999	192.743	0.521228	210	15.4938
A1	004_001	557	431	467	2	2	1	63.9528	0.69973	57.525	0.984996	266.415	0.417664	230.787	1	240	15.3509
A1	004_001	558	432	11	2	1	2	142.084	0.50075	137.648	0.879577	263.961	0.741258	311.689	0.984531	300	15.0915
A1	004_001	559	432	212	2	2	2	13.7154	0.711773	22.2308	0.728355	190.822	0.646809	203.973	0.720011	210	24.2291
A1	004_001	560	431	332	2	2	2	145.009	0.717605	139.252	0.710708	327.199	0.537789	301.376	0.999999	300	20.8295
A1	004_001	561	432	236	2	1	2	170.172	0.667206	166.845	0.694371	170.033	0.569059	162.262	0.80158	150	37.3111
A1	004_001	562	432	316	2	1	2	91.4979	0.714366	92.9571	0.882771	268.638	0.535866	274.332	0.984997	270	38.9608
A1	004_001	563	434	261	2	1	2	11.1968	0.718073	17.785	0.704126	186.936	0.552329	195.952	0.808339	210	31.4871
A1	004_001	564	435	35	2	1	2	171.499	0.768307	172.484	0.69209	80.7835	0.68953	5.04203	0.523093	0	10.5057
A1	004_001	565	436	271	1	0	1	164.217	0.616755	161.483	0.784472	167.058	0.530745	159.97	0.815374	150	25.5349
A1	004_001	566	436	284	2	2	2	28.6828	0.9364	28.6479	0.227229	217.662	0.667028	197.097	0.768622	210	12.5239
A1	004_001	567	436	293	2	2	2	0.427313	0.682977	6.87549	0.665949	193.687	0.883033	190.222	0.328565	210	14.0419
A1	004_001	568	434	373	2	2	2	171.984	0.546994	157.128	0.971811	343.603	0.55212	336.441	0.846288	330	19.723
A1	004_001	569	436	224	2	1	2	10.2917	0.587271	16.5012	0.837044	219.255	0.504308	202.598	0.875573	210	27.3282
A1	004_001	570	437	387	2	2	2	168.02	0.569625	165.608	0.854305	297.264	0.861114	336.67	0.586641	330	18.7456
A1	004_001	571	437	412	2	2	2	2.10275	0.763518	179.359	0.622865	158.229	0.845345	212.911	0.964545	210	13.2085
A1	004_001	572	437	506	0	0	0	0.357403	0.523391	175.005	0.989445	8.06368	0.749444	355.921	0.609086	0	17.052
A1	004_001	573	439	306	2	2	2	151.43	0.767799	147.044	0.928113	340.212	0.771495	316.96	0.858601	330	15.0006
A1	004_001	574	440	70	2	1	2	161.206	0.789543	166.158	0.561663	357.299	0.851864	351.109	0.435094	0	15.9878
A1	004_001	575	440	6	2	1	2	175.666	0.363163	0.82548	0.995123	334.362	0.619559	4.81285	0.726535	0	12.3937
A1	004_001	576	441	16	2	1	2	9.28758	0.459481	NaN	NaN	136.242	0.892249	NaN	NaN	0	15.2633
A1	004_001	577	441	137	2	2	2	179.895	0.758462	1.28385	0.604477	22.2109	0.770473	0	0.561133	0	18.1857
A1	004_001	578	441	58	2	1	2	156.85	0.597845	150.802	0.809676	301.378	0.810856	326.815	0.504926	330	16.6712
A1	004_001	579	441	152	2	2	2	167.438	0.729102	162.629	0.635253	357.714	0.664663	346.525	0.681751	330	17.8412
A1	004_001	580	441	253	2	1	2	162.116	0.65911	159.191	0.762622	175.18	0.671441	158.136	0.692132	150	31.9494
A1	004_001	581	443	31	2	2	2	130.37	0.823311	NaN	NaN	345.553	0.497393	320.398	1	330	14.637
A1	004_001	582	442	80	2	1	2	152.097	0.726577	147.136	0.708583	345.387	0.606462	325.669	0.764312	300	24.0155
A1	004_001	583	443	234	2	0	2	158.791	0.662027	157.358	0.749263	178.78	0.650204	159.282	0.748575	150	30.0149
A1	004_001	584	444	400	2	1	2	157.624	0.668757	0.916732	0.983767	147.69	0.580601	NaN	NaN	180	13.4253
A1	004_001	585	442	492	2	1	2	89.1917	0.715513	98.6867	0.942453	107.82	0.861711	97.4028	0.819075	90	18.4239
A1	004_001	586	444	91	2	2	2	10.5093	0.630487	11.8263	0.818409	128.152	0.557433	178.763	0.860759	180	21.0454
A1	004_001	587	443	274	2	2	2	159.758	0.890669	155.845	0.299705	288.101	0.912531	330.482	0.226118	120	17.1797
A1	004_001	588	445	180	2	1	2	173.184	0.894015	166.296	0.356321	161.233	0.946478	167.304	0.135124	330	16.8742
A1	004_001	589	446	330	2	2	2	160.373	0.531025	156.212	0.928281	346.061	0.687742	330.253	0.619076	330	13.1214
A1	004_001	590	447	259	2	2	2	153.178	0.769176	153.691	0.613846	162.933	0.741996	151.719	0.607075	150	15.3503
A1	004_001	591	446	314	2	2	2	154.794	0.666645	154.24	0.824048	341.143	0.748463	332.316	0.6019	330	22.4256
A1	004_001	592	447	348	2	1	2	8.49084	0.665961	NaN	NaN	20.8918	0.602492	355.005	0.997774	0	17.0961
A1	004_001	593	448	481	2	2	0	53.6992	0.778101	NaN	NaN	54.6853	0.516315	31.1689	0.997949	30	17.2015
A1	004_001	594	449	244	2	1	2	158.445	0.701871	157.22	0.689052	160.894	0.543427	154.928	0.822782	150	30.5937
A1	004_001	595	449	282	2	1	2	120.985	0.816285	115.508	0.478427	277.47	0.651343	284.416	0.727418	270	16.1524
A1	004_001	596	448	294	2	2	2	12.5667	0.681881	22.0016	0.748265	207.081	0.634932	205.348	0.72509	210	28.6812
A1	004_001	597	448	386	2	2	2	19.7349	0.573193	18.793	0.842629	221.013	0.666294	205.119	0.826656	210	18.8827
A1	004_001	598	448	469	0	0	0	138.366	0.262775	141.635	0.99816	310.914	0.480303	NaN	NaN	330	15.1125
A1	004_001	599	450	148	2	1	2	151.585	0.690676	148.511	0.824578	322.383	0.82729	327.961	0.458798	330	17.1699
A1	004_001	600	450	8	2	1	2	34.2596	0.927076	NaN	NaN	229.767	0.893593	211.078	1	210	12.1928
A1	004_001	601	452	130	2	2	2	155.209	0.673888	150.94	0.705048	351.379	0.72143	333.691	0.551144	330	20.7608
A1	004_001	602	452	171	2	2	2	174.97	0.777181	175.783	0.62634	63.5267	0.931634	358.901	0.200374	0	16.4709
A1	004_001	603	451	419	2	1	2	111.025	0.87233	NaN	NaN	240.665	0.738007	NaN	NaN	270	17.6621
A1	004_001	604	452	432	2	2	1	132.342	0.748929	141.773	0.991483	349.277	0.641576	317.189	1	330	16.6283
A1	004_001	605	453	65	2	2	2	172.28	0.505986	176.38	0.913005	2.51742	0.978532	355.005	0.0869851	0	16.4243
A1	004_001	606	453	233	2	1	2	166.341	0.744257	168.908	0.613178	180.65	0.665338	172.804	0.673214	180	22.4667
A1	004_001	607	456	32	2	0	2	98.0492	0.770466	NaN	NaN	74.2189	0.769618	31.8565	1	120	8.30817
A1	004_001	608	456	86	2	1	2	15.4043	0.692124	15.5845	0.851898	4.67117	0.696146	17.6471	0.689399	30	19.2253
A1	004_001	609	458	52	2	2	2	176.214	0.757824	0	0.626801	39.0142	0.853592	5.04203	0.33983	0	13.1577
A1	004_001	610	458	256	2	1	2	13.9069	0.579392	16.4099	0.781939	199.021	0.684704	198.473	0.61219	210	21.0167
A1	004_001	611	457	271	2	1	2	17.536	0.671214	22.6891	0.825689	182.842	0.592481	201.681	0.740823	210	23.488
A1	004_001	612	456	322	2	2	2	160.208	0.595978	161.254	0.80116	28.7965	0.8708	350.421	0.238399	0	15.8324
A1	004_001	613	458	347	2	2	2	159.323	0.753832	NaN	NaN	194.174	0.854655	NaN	NaN	180	16.4308
A1	004_001	614	458	356	2	2	2	2.56823	0.772968	12.5138	0.669982	43.5071	0.947142	189.764	0.0754734	300	16.1863
A1	004_001	615	458	6	2	1	2	168.067	0.54977	163.408	0.860001	159.947	0.704334	161.574	0.636074	150	17.4941
A1	004_001	616	459	281	2	2	2	19.8623	0.788186	20.5352	0.615835	207.393	0.779466	203.744	0.498708	210	14.4626
A1	004_001	617	459	307	2	1	2	90.0248	0.692245	84.3394	0.896813	165.832	0.830612	262.415	0.0732168	270	12.2503
A1	004_001	618	459	217	2	2	2	31.1192	0.817929	35.9817	0.56212	225.647	0.848364	220.474	0.460138	240	18.0033
A1	004_001	619	458	500	2	1	2	133.107	0.696095	NaN	NaN	30.9214	0.889311	NaN	NaN	330	15.317
A1	004_001	620	461	15	2	1	2	130.178	0.547113	133.752	0.999609	272.078	0.429931	307.793	0.870279	300	13.5799
A1	004_001	621	461	292	2	0	2	4.74343	0.80804	6.41713	0.545701	154.573	0.802619	186.097	0.517269	210	11.4797
A1	004_001	622	462	90	2	2	2	165.029	0.726687	158.366	0.602524	330.506	0.681504	332.774	0.658221	300	22.9089
A1	004_001	623	462	134	2	2	2	170.553	0.507423	164.783	0.894886	356.746	0.370898	330.711	0.999996	330	18.4025
A1	004_001	624	464	67	2	0	2	24.9506	0.640139	29.1063	0.727886	13.7799	0.742741	31.1689	0.49322	60	15.8416
A1	004_001	625	465	246	2	2	2	153.127	0.669229	157.449	0.678927	177.121	0.800941	171.2	0.993553	180	19.0229
A1	004_001	626	464	410	2	2	2	14.2897	0.56066	19.6185	0.885175	6.3035	0.634837	13.2926	0.952504	0	16.579
A1	004_001	627	466	167	2	1	2	151.418	0.692488	148.419	0.843784	245.681	0.846214	152.865	0.364319	150	15.6935
A1	004_001	628	466	44	2	1	2	171.141	0.560644	176.013	0.832861	187.633	0.840544	181.513	0.354492	180	23.5004
A1	004_001	629	466	110	2	1	2	161.568	0.67095	151.261	0.900057	17.1948	0.638581	334.607	0.835521	330	31.2163
A1	004_001	630	466	252	2	2	2	163.234	0.735463	159.42	0.696455	299.885	0.701183	333.461	0.898951	330	22.6753
A1	004_001	631	467	319	2	2	2	151.62	0.743591	151.857	0.725015	183.593	0.984728	150.802	0.127159	150	16.1153
A1	004_001	632	468	8	2	1	2	0.250199	0.594365	4.49241	0.965668	88.8603	0.840597	181.742	0.570983	180	10.4302
A1	004_001	633	468	307	2	1	2	12.2627	0.881443	19.9389	0.379554	229.745	0.861518	202.369	0.489475	210	20.1819
A1	004_001	634	467	332	2	1	2	1.48506	0.705482	3.66693	0.641598	256.707	0.777319	204.202	0.921249	210	21.3784
A1	004_001	635	470	26	2	1	2	4.1936	0.748117	4.26323	0.627364	3.44738	0.823083	2.97938	0.468874	0	14.3556
A1	004_001	636	468	100	2	2	2	153.972	0.833635	148.419	0.465185	346.222	0.737366	319.481	0.663208	300	30.6912
A1	004_001	637	469	188	2	1	2	175.226	0.688095	177.846	0.716214	320.807	0.915991	357.067	0.187097	0	18.4375
A1	004_001	638	469	145	2	1	2	5.47398	0.564717	7.93016	0.829499	18.2663	0.782666	10.7716	0.470293	0	18.0541
A1	004_001	639	470	120	2	1	2	175.534	0.556058	177.296	0.864484	2.49758	0.207175	357.296	0.9968	0	36.5957
A1	004_001	640	472	128	2	2	2	169.519	0.7139	169.046	0.604893	2.93086	0.527471	33.9191	1	30	25.4919
A1	004_001	641	471	296	2	1	2	165.289	0.8406	156.67	0.544937	108.144	0.926342	157.678	0.302538	60	20.3828
A1	004_001	642	471	349	2	1	2	153.125	0.805188	151.261	0.66547	271.839	0.894387	333.461	0.445069	330	19.0356
A1	004_001	643	472	392	2	2	2	176.996	0.640301	0.458366	0.744121	1.71695	0.683919	4.35448	0.947138	0	14.8114
A1	004_001	644	473	168	2	2	2	159.794	0.565712	154.378	0.799321	320.358	0.725384	327.273	0.547849	330	17.8211
A1	004_001	645	473	211	2	1	2	158.184	0.651659	NaN	NaN	34.3523	0.835854	NaN	NaN	330	20.1154
A1	004_001	646	474	380	2	1	2	146.425	0.742114	145.073	0.795043	335.332	0.611951	309.168	0.999851	300	26.399
A1	004_001	647	474	342	2	2	2	167.439	0.657324	163.545	0.735135	337.722	0.700734	337.587	0.572633	330	19.564
A1	004_001	648	475	407	2	1	2	2.68339	0.31863	5.50039	0.9176	11.1152	0.792503	354.546	0.399954	330	14.3928
A1	004_001	649	475	158	2	2	2	171.43	0.546724	176.151	0.896151	351.035	0.510898	357.296	0.808852	0	23.4464
A1	004_001	650	476	266	2	2	2	17.9638	0.736031	21.9103	0.629798	210.971	0.581919	200.994	0.786305	210	22.4636
A1	004_001	651	475	479	2	2	2	120.123	0.815679	124.126	0.581976	296.989	0.79375	305.272	0.549951	300	14.848
A1	004_001	652	476	37	2	2	2	163.531	0.949539	163.866	0.151586	152.908	0.753613	148.74	0.648373	120	9.31835
A1	004_001	653	477	142	2	2	2	165.798	0.647783	162.4	0.693866	357.291	0.909903	338.733	0.284853	330	24.3675
A1	004_001	654	477	242	2	2	2	129.043	0.982369	120.23	0.189388	322.366	0.866319	NaN	NaN	210	24.3973
A1	004_001	655	479	120	2	2	2	170.188	0.674306	169.825	0.69939	354.842	0.876616	347.442	0.310977	330	30.6514
A1	004_001	656	480	285	2	2	2	176.429	0.705312	2.20058	0.656075	171.589	0.67556	188.618	0.689889	210	42.7332
A1	004_001	657	480	313	2	1	2	179.086	0.824512	3.34649	0.498732	128.567	0.771862	173.95	0.49811	120	12.0088
A1	004_001	658	480	29	2	1	2	172.876	0.447893	169.596	0.882381	5.41998	0.5329	342.17	0.964704	330	10.3108
A1	004_001	659	481	174	2	1	2	176.879	0.604657	175.005	0.775497	357.16	0.669536	0.229183	0.675605	0	21.3995
A1	004_001	660	482	165	2	1	2	179.566	0.536886	178.901	0.827856	9.07625	0.796601	358.672	0.492139	0	18.6114
A1	004_001	661	481	253	2	2	1	48.5465	0.740656	51.337	0.811864	182.772	0.742322	227.808	0.79993	240	20.9604
A1	004_001	662	482	380	2	1	2	2.83014	0.690057	4.1253	0.691675	22.7382	0.899338	13.0634	0.290765	30	15.6148
A1	004_001	663	484	358	2	1	2	164.704	0.526874	163.316	0.85963	24.7243	0.95483	162.949	0.264206	180	13.8044
A1	004_001	664	485	9	2	2	2	24.0008	0.778996	28.6479	0.610495	331.981	0.860597	12.3759	0.184482	210	9.98133
A1	004_001	665	485	104	2	2	2	169.566	0.788156	165.15	0.485759	344.78	0.628496	307.564	1	300	29.4667
A1	004_001	666	485	123	2	2	1	178.073	0.722205	179.588	0.66565	0.538745	0.699219	2.52101	0.630833	0	29.0371
A1	004_001	667	486	88	2	2	2	178.491	0.630518	176.929	0.740349	3.04202	0.620265	2.06265	0.710314	0	31.5973
A1	004_001	668	487	246	2	1	2	150.018	0.638323	143.607	0.838371	193.948	0.843164	146.677	0.117481	120	18.2964
A1	004_001	669	486	273	2	1	2	143.021	0.689469	140.398	0.688742	347.759	0.845375	318.106	0.308834	300	19.1269
A1	004_001	670	487	306	2	2	2	143.823	0.672933	139.252	0.921268	166.87	0.744199	139.573	0.614388	150	17.4891
A1	004_001	671	490	134	2	2	2	170.414	0.632415	165.608	0.697333	350.298	0.498139	316.044	1	330	28.2533
A1	004_001	672	489	171	2	1	2	168.066	0.56201	165.47	0.844974	323.776	0.606259	337.128	0.839037	330	17.9475
A1	004_001	673	491	20	2	0	2	3.91702	0.576042	17.785	0.99354	355.141	0.678182	NaN	NaN	30	15.7206
A1	004_001	674	492	319	2	1	2	7.29333	0.621635	14.6677	0.76748	186.669	0.678842	194.118	0.726597	210	19.5246
A1	004_001	675	491	381	2	2	2	171.714	0.722046	176.151	0.648363	12.1741	0.683142	8.02141	0.684012	30	12.5101
A1	004_001	676	493	113	2	2	2	178.035	0.601775	0.367114	0.798025	2.5882	0.692038	2.06265	0.614121	0	30.2773
A1	004_001	677	493	151	2	2	2	150.205	0.818664	145.302	0.544989	338.961	0.47664	328.649	0.93252	330	16.5547
A1	004_001	678	492	413	2	1	2	169.018	0.83862	168.908	0.461955	41.317	0.711169	6.64631	0.610454	30	13.2671
A1	004_001	679	494	37	2	1	2	174.039	0.475839	1.74221	0.932487	359.166	0.77379	2.06265	0.502779	0	16.6542
A1	004_001	680	494	359	2	1	2	158.018	0.626732	154.607	0.771146	186.149	0.758525	158.595	0.736677	150	14.9497
A1	004_001	681	494	398	2	2	2	169.647	0.39181	NaN	NaN	128.95	0.719379	NaN	NaN	150	13.9099
A1	004_001	682	494	266	2	1	2	148.773	0.658665	147.503	0.688583	161.878	0.820282	152.865	0.457444	180	22.7878
A1	004_001	683	496	349	2	1	2	162.675	0.838466	157.449	0.4419	23.9195	0.719412	355.463	0.669918	300	14.6264
A1	004_001	684	497	373	2	1	2	155.046	0.425242	149.107	0.978181	335.634	0.575952	326.357	0.61179	330	18.1569
A1	004_001	685	497	9	2	2	2	148.591	0.601188	140.26	0.970452	29.0165	0.552249	325.211	0.856062	330	19.0403
A1	004_001	686	499	386	2	1	2	1.33926	0.625264	NaN	NaN	293.208	0.841346	NaN	NaN	330	13.8407
A1	004_001	687	498	408	2	2	2	156.445	0.70089	160.199	0.695345	163.433	0.617598	171.2	0.9849	180	15.7247
A1	004_001	688	499	63	2	2	2	8.69594	0.893644	161.941	0.628569	23.6598	0.534944	NaN	NaN	330	15.4244
A1	004_001	689	500	98	2	2	2	162.732	0.742698	157.587	0.64247	347.246	0.432864	316.96	0.999976	330	25.8273
A1	004_001	690	500	134	2	1	2	2.96238	0.754489	2.7502	0.616598	359.342	0.577813	2.06265	0.789189	0	27.6524
A1	004_001	691	499	337	2	1	2	148.236	0.732304	141.864	0.739005	342.11	0.798028	322.461	0.567484	330	19.5538
A1	004_001	692	501	123	2	2	2	11.5026	0.609619	12.1467	0.736713	11.3393	0.60575	15.8136	0.724375	30	36.3939
A1	004_001	693	500	489	2	1	2	153.649	0.550209	148.052	0.982414	316.66	0.87456	NaN	NaN	330	13.0057
A1	004_001	694	501	502	2	2	1	178.915	0.513219	178.672	0.894666	199.202	0.488814	183.117	0.940263	180	17.2875
A1	004_001	695	502	76	2	1	2	4.51456	0.933175	13.9802	0.215864	60.3072	0.858501	42.1697	0.405799	300	16.2857
A1	004_001	696	502	47	2	2	2	147.87	0.682207	139.114	0.861921	224.632	0.731706	311.689	0.266628	300	12.6269
A1	004_001	697	503	282	2	1	2	160.205	0.633416	156.303	0.802842	155.354	0.640819	156.074	0.744304	150	25.9702
A1	004_001	698	503	22	2	1	2	179.452	0.701222	0.687549	0.627842	314.86	0.801245	347.442	0.369645	30	16.0238
A1	004_001	699	505	174	2	1	2	166.93	0.693402	169.963	0.620257	327.092	0.656419	340.795	0.668338	300	21.3968
A1	004_001	700	504	329	2	1	2	156.973	0.693989	151.948	0.763064	188.807	0.593383	157.449	0.748574	150	42.9452
A1	004_001	701	504	362	2	1	2	166.812	0.696328	172.346	0.721538	169.608	0.944162	353.63	0.109458	120	16.6122
A1	004_001	702	507	350	2	1	2	30.2402	0.765265	35.065	0.712359	19.3001	0.617589	58.2125	0.999288	60	13.7528
A1	004_001	703	508	386	2	2	2	51.4465	0.411816	47.6701	0.996787	49.4657	0.804155	NaN	NaN	60	19.3966
A1	004_001	704	507	410	2	2	2	163.942	0.713484	162.629	0.562756	224.138	0.579803	189.534	0.852021	210	18.5574
A1	004_001	705	511	84	2	2	2	6.51235	0.746583	11.1387	0.57699	276.001	0.951889	194.118	0.0843451	210	17.6542
A1	004_001	706	509	101	2	2	2	0.218561	0.602465	1.51303	0.804032	351.548	0.627832	2.06265	0.713973	0	35.6709
A1	004_001	707	510	150	2	1	2	154.453	0.73148	149.565	0.731255	12.5124	0.519422	330.482	0.959443	330	27.3391
A1	004_001	708	512	372	2	2	2	163.152	0.484229	155.386	0.950655	24.5794	0.775313	330.253	0.651492	330	14.2796
A1	004_001	709	513	52	2	2	2	162.743	0.679145	155.982	0.731863	332.371	0.667917	329.336	0.667066	300	25.1551
A1	004_001	710	513	188	2	1	2	171.147	0.548007	173.171	0.876751	338.325	0.561178	347.9	0.722095	330	24.6719
A1	004_001	711	512	205	2	1	2	155.198	0.788971	NaN	NaN	276.165	0.734807	NaN	NaN	330	18.1128
A1	004_001	712	512	74	2	2	2	176.699	0.673909	179.45	0.710632	359.085	0.90216	359.13	0.308585	0	22.6489
A1	004_001	713	513	360	2	2	2	168.883	0.771399	160.566	0.593824	289.443	0.895531	331.17	0.229546	300	14.1799
A1	004_001	714	514	115	2	2	2	6.58172	0.676338	8.47978	0.700162	359.159	0.708808	7.33386	0.651527	0	38.4026
A1	004_001	715	515	397	2	1	2	1.80283	0.660555	1.9714	0.720375	0.289944	0.784858	353.63	0.404515	330	14.1998
A1	004_001	716	516	14	2	1	2	157.319	0.529501	156.899	0.84054	264.606	0.855726	324.523	0.268531	300	12.3716
A1	004_001	717	516	321	2	2	2	43.5574	0.663435	31.1689	0.999323	190.42	0.583596	208.098	0.999445	210	19.6701
A1	004_001	718	518	141	2	2	2	174.889	0.66305	174.775	0.684032	9.97016	0.766962	355.921	0.520598	0	29.3664
A1	004_001	719	517	335	2	2	2	175.564	0.71919	172.575	0.648813	5.33701	0.784387	352.942	0.496687	0	15.1208
A1	004_001	720	519	34	2	2	2	37.0235	0.584208	39.7866	0.846786	198.278	0.426528	211.765	0.871759	210	12.3605
A1	004_001	721	518	101	2	2	2	177.756	0.740635	173.492	0.58036	7.03166	0.636162	348.129	0.78599	330	22.2568
A1	004_001	722	519	71	2	1	2	154.91	0.667557	152.407	0.651645	160.005	0.869147	153.324	0.348569	120	17.5414
A1	004_001	723	520	374	2	1	2	6.75634	0.570285	20.1681	0.989406	358.322	0.540283	NaN	NaN	330	16.4461
A1	004_001	724	522	118	2	2	2	170.458	0.552981	172.575	0.842783	359.767	0.560371	356.38	0.764883	0	41.2301
A1	004_001	725	523	171	2	2	2	164.983	0.78412	164.691	0.66486	343.169	0.615763	343.316	0.74809	330	30.2281
A1	004_001	726	523	264	2	1	2	134.5	0.676153	129.03	0.863338	100.545	0.763847	125.592	0.484341	120	26.4851
A1	004_001	727	525	39	2	1	2	179.685	0.681271	2.06265	0.700997	31.1238	0.750954	13.751	0.487071	30	14.6942
A1	004_001	728	525	62	2	2	2	162.182	0.691135	156.441	0.729126	339.021	0.660075	331.857	0.659748	330	26.1432
A1	004_001	729	525	82	2	1	2	176.524	0.667858	177.296	0.726969	34.2239	0.70932	359.588	0.733639	0	18.198
A1	004_001	730	527	15	2	1	2	166.304	0.605453	160.199	0.831246	32.1377	0.889245	342.858	0.0554471	150	16.0091
A1	004_001	731	526	406	2	1	2	179.92	0.493708	173.492	0.997098	149.869	0.863988	173.95	0.746393	180	18.7282
A1	004_001	732	529	50	2	2	2	1.33553	0.557072	9.30526	0.871806	42.6652	0.793872	10.0841	0.550698	0	13.3798
A1	004_001	733	531	249	2	1	2	31.3338	0.620754	31.8565	0.87021	220.567	0.762058	212.224	0.844654	210	39.7985
A1	004_001	734	530	285	2	2	2	3.92298	0.498974	15.0348	0.988889	211.702	0.738133	203.515	0.516551	210	19.4128
A1	004_001	735	533	92	2	1	2	163.892	0.557825	161.483	0.784713	328.275	0.800654	335.066	0.369952	300	15.7001
A1	004_001	736	535	26	2	2	2	164.759	0.590943	159.42	0.799362	14.2788	0.774532	345.379	0.345608	330	20.8544
A1	004_001	737	539	46	2	1	2	151.013	0.604568	144.844	0.825442	335.699	0.966942	321.773	0.163628	300	30.1097
A1	004_001	738	541	38	2	2	2	151.994	0.653948	146.219	0.78652	321.25	0.71455	321.773	0.580678	330	23.2533
A1	004_001	739	542	73	2	2	2	164.966	0.449243	163.775	0.911917	333.568	0.838824	340.566	0.649449	330	15.8828
A1	004_001	740	546	79	2	1	2	160.692	0.596248	161.024	0.782698	229.485	0.857245	171.429	0.976534	180	13.38
A1	004_001	741	547	31	2	2	2	150.1	0.735926	143.469	0.741056	336.504	0.679202	317.189	0.657038	300	19.4694
A1	004_001	742	546	58	2	2	2	4.58925	0.623271	7.47179	0.703092	217.224	0.908516	188.159	0.226864	30	14.4727
A1	004_001	743	550	68	2	2	2	160.18	0.527428	160.566	0.930877	355.534	0.581552	334.149	0.761192	330	15.2083
A1	004_001	744	550	87	2	2	2	159.424	0.5875	165.47	0.866406	358.646	0.887817	NaN	NaN	0	26.0936
A1	004_001	745	554	41	2	2	2	147.729	0.581068	144.523	0.830548	335.214	0.6053	322.919	0.738801	330	33.9446
A1	004_001	746	567	21	2	2	2	41.4006	0.549154	35.9817	0.999537	337.781	0.684975	26.1269	0.786495	30	18.9981
A1	004_001	747	572	250	2	1	2	172.126	0.609153	178.304	0.793837	68.8937	0.869493	133.843	0.999534	0	20.8398
A1	004_001	748	575	276	2	2	2	30.0369	0.618162	32.544	0.948907	287.937	0.695819	214.515	0.98479	210	16.9151
A1	004_001	749	580	36	2	2	2	159.828	0.58266	156.532	0.951586	336.232	0.732228	330.482	0.608114	330	17.5435
A1	004_001	750	581	8	2	1	2	9.21608	0.720063	NaN	NaN	249.196	0.628174	NaN	NaN	180	13.5397
A1	004_001	751	580	207	2	1	2	156.73	0.55292	NaN	NaN	151.422	0.201692	NaN	NaN	150	49.9456
A1	004_001	752	582	188	2	2	2	178.924	0.586067	2.65895	0.790817	165.097	0.647716	181.055	0.634338	210	15.3398
A1	004_001	753	585	142	2	0	2	174.709	0.744505	172.942	0.578366	240.185	0.814342	198.014	0.418087	210	14.1386
A1	004_001	754	586	354	2	1	2	11.4457	0.764317	NaN	NaN	253.313	0.625599	NaN	NaN	240	15.8368
A1	004_001	755	592	156	2	2	0	1.83823	0.376884	178.763	0.994589	352.075	0.948021	352.484	0.763933	0	19.0132
A1	004_001	756	593	224	2	1	2	16.9657	0.875475	28.1895	0.589798	239.583	0.959506	209.703	0.0961897	30	13.1744
A1	004_001	757	596	183	2	2	2	4.94698	0.797179	15.7224	0.662476	200.446	0.643108	203.973	0.977987	210	15.262
A1	004_001	758	597	296	2	2	2	155.968	0.360711	152.865	0.99762	115.527	0.64881	149.886	0.763914	150	15.1973
A1	004_001	759	600	125	2	1	2	179.301	0.704384	0.137931	0.881649	234.932	0.419229	196.639	0.967949	210	16.7213
A1	004_001	760	602	268	2	1	2	35.5707	0.818394	30.7105	0.826455	169.992	0.68949	NaN	NaN	210	14.3149
A1	004_001	761	602	353	1	1	1	172.625	0.870733	1.05466	1	219.979	0.448878	NaN	NaN	180	12.0896
A1	004_001	762	602	203	2	2	1	5.5087	0.498699	17.4179	0.891802	167.17	0.55241	185.409	0.771126	210	13.1168
A1	004_001	763	605	145	2	1	2	11.1253	0.726782	24.8897	0.705784	187.018	0.770612	207.64	0.714926	210	18.7371
A1	004_001	764	605	189	2	2	2	171.494	0.378122	165.929	0.989577	177.967	0.53912	167.533	0.976543	180	14.1397
A1	004_001	765	604	227	2	2	2	4.48718	0.684294	9.07607	0.744486	156.637	0.454775	183.117	0.904378	180	27.6539
A1	004_001	766	607	250	2	1	2	142.254	0.706261	134.668	0.726425	314.029	0.694614	304.584	0.940498	300	15.716
A1	004_001	767	609	169	2	0	2	172.82	0.759481	175.234	0.685471	38.6729	0.881513	1.83346	0.593326	0	22.584
A1	004_001	768	611	334	2	1	2	4.82397	0.653491	26.7232	0.976936	91.6585	0.678471	29.7938	0.999619	30	13.788
A1	004_001	769	611	260	2	1	2	177.686	0.6703	172.804	0.933892	161.205	0.889501	171.429	0.850047	180	17.6377
A1	004_001	770	614	78	2	1	2	107.129	0.603113	108.174	0.962135	279.397	0.552137	304.584	0.998844	300	16.1554
A1	004_001	771	614	128	1	0	1	0.319358	0.767498	2.7502	0.793991	318.452	0.883714	5.95876	0.997413	0	15.4478
A1	004_001	772	616	187	2	1	2	145.526	0.426517	141.177	0.99689	112.594	0.817962	NaN	NaN	150	11.4395
A1	004_001	773	616	154	2	2	2	175.907	0.559155	179.359	0.947199	193.226	0.702864	175.554	0.684655	180	18.5473
A1	004_001	774	616	248	2	2	2	160.469	0.408427	168.129	0.94106	336.095	0.868356	NaN	NaN	0	15.2749
A1	004_001	775	617	103	2	2	2	1.05863	0.725344	4.26323	0.589088	212.941	0.827921	192.972	0.503753	210	30.5235
A1	004_001	776	618	213	2	2	1	139.992	0.285516	NaN	NaN	284.386	0.719817	NaN	NaN	300	12.7639
A1	004_001	777	621	231	2	2	2	154.531	0.671804	160.337	0.622743	17.8281	0.808716	347.671	0.414652	0	12.891
A1	004_001	778	621	324	2	1	2	134.367	0.337438	138.427	1	321.184	0.178067	331.17	1	330	28.4445
A1	004_001	779	622	295	2	1	2	172.216	0.462686	165.837	0.986126	311.987	0.677398	340.795	0.665283	330	18.206
A1	004_001	780	624	286	2	2	2	171.241	0.602167	172.804	0.902634	338.459	0.586559	NaN	NaN	300	11.4063
A1	004_001	781	625	92	2	1	2	20.8893	0.604053	23.5146	0.963083	135.462	0.651876	200.535	0.825594	210	18.1764
A1	004_001	782	627	178	1	1	0	152.067	0.743374	147.044	0.80598	337.009	0.720286	303.438	0.87838	30	9.65402
A1	004_001	783	628	309	2	2	2	32.1223	0.815756	NaN	NaN	19.129	0.640131	NaN	NaN	30	23.7254
A1	004_001	784	632	82	2	1	2	175.234	0.756461	175.234	0.498731	295.145	0.707064	317.419	1	210	15.3732
A1	004_001	785	633	202	1	1	1	64.5261	0.803563	52.6209	0.650482	269.178	0.516215	298.167	1	300	12.0385
A1	004_001	786	634	107	2	1	2	12.5854	0.782282	17.1887	0.571517	185.492	0.874284	195.722	0.31943	210	12.4952
A1	004_001	787	634	162	2	1	2	0.0195488	0.484075	172.942	0.999394	217.419	0.587629	181.284	0.936136	180	10.8535
A1	004_001	788	634	280	2	2	2	68.1589	0.479703	NaN	NaN	353.506	0.752449	NaN	NaN	270	11.4221
A1	004_001	789	634	262	2	1	2	42.8658	0.710797	NaN	NaN	8.96073	0.679131	NaN	NaN	30	13.0687
A1	004_001	790	636	337	2	2	2	101.668	0.731286	105.562	0.891979	319.881	0.674976	NaN	NaN	300	14.1294
A1	004_001	791	639	218	1	1	1	11.6938	0.871173	17.4179	0.39335	183.819	0.913955	202.827	0.330385	120	12.0921
A1	004_001	792	640	151	2	1	2	158.153	0.49441	NaN	NaN	303.698	0.681764	NaN	NaN	330	10.4786
A1	004_001	793	642	232	2	1	2	152.857	0.688931	143.239	0.825075	11.8955	0.497531	356.609	0.987734	0	12.8588
A1	004_001	794	643	186	2	1	2	172.879	0.526018	176.471	0.914629	269.687	0.885204	176.929	0.134621	180	12.7309
A1	004_001	795	644	58	2	0	2	1.09315	0.623393	10.9095	0.750065	49.2919	0.725912	30.023	0.990208	30	17.5539
A1	004_001	796	644	102	2	1	2	158.336	0.244765	155.753	0.998416	216.517	0.880969	331.17	0.327803	330	18.7138
A1	004_001	797	644	316	2	1	2	16.5476	0.775722	21.5432	0.622766	34.6807	0.86903	201.452	0.711976	330	17.2526
A1	004_001	798	644	79	2	1	1	10.2231	0.939167	6.64631	0.236304	134.104	0.702273	87.3188	0.997171	90	16.6328
A1	004_001	799	646	178	2	1	2	175.368	0.431145	0.458366	0.999283	68.7439	0.74663	NaN	NaN	180	16.5855
A1	004_001	800	650	67	2	1	1	150.744	0.7131	NaN	NaN	351.532	0.704579	NaN	NaN	330	17.3943
A1	004_001	801	652	230	2	2	2	43.1452	0.604686	46.6621	0.907738	74.103	0.821627	58.6709	0.395401	60	12.4381
A1	004_001	802	656	152	2	2	0	153.703	0.669004	159.879	0.815335	351.163	0.766929	NaN	NaN	300	14.2526
A1	004_001	803	658	269	2	1	2	36.3536	0.486723	NaN	NaN	42.7643	0.785054	NaN	NaN	60	13.186
A1	004_001	804	658	242	2	2	1	46.148	0.265412	NaN	NaN	26.7023	0.871155	NaN	NaN	60	11.8478
A1	004_001	805	661	54	1	1	1	13.9287	0.764512	175.463	0.999835	346.591	0.513436	NaN	NaN	0	16.3803
A1	004_001	806	661	210	2	2	1	26.4834	0.722028	28.7858	0.984155	239.426	0.306965	203.285	1	210	16.361
A1	004_001	807	662	305	1	0	1	27.8605	0.64194	21.452	0.696743	187.242	0.44257	NaN	NaN	180	14.5673
A1	004_001	808	663	86	2	0	2	14.8594	0.782274	19.7097	0.826381	16.9421	0.552004	34.3775	0.999999	30	14.6501
A1	004_001	809	665	150	2	2	2	144.995	0.50877	133.523	0.996755	281.016	0.438429	NaN	NaN	300	14.3119
A1	004_001	810	665	413	2	2	0	18.5775	0.681742	NaN	NaN	247.745	0.555256	201.91	0.982149	210	29.2963
A1	004_001	811	667	94	2	1	2	169.486	0.550684	NaN	NaN	157.448	0.658973	170.971	0.664041	180	15.8522
A1	004_001	812	667	136	1	1	1	128.066	0.710019	123.438	0.900131	194.012	0.681736	NaN	NaN	120	12.7554
A1	004_001	813	669	201	0	0	0	137.674	0.631205	142.461	0.762473	234.17	0.790436	324.752	0.711215	330	15.1935
A1	004_001	814	669	235	2	1	2	110.317	0.746	NaN	NaN	36.786	0.703303	NaN	NaN	30	9.2491
A1	004_001	815	669	245	1	1	1	19.0519	0.627809	30.023	0.94945	106.768	0.686552	NaN	NaN	60	16.1836
A1	004_001	816	677	111	1	1	1	173	0.82559	2.65895	1	18.1666	0.526714	NaN	NaN	0	18.7917
A1	004_001	817	682	422	1	1	0	32.289	0.771055	29.9317	0.736741	300.695	0.456357	258.977	0.926146	270	13.9459

## Sheet: Figure 5klm
L cone	M cone	S cone	COFD	L_scaled	M_scaled	S_scaled	maxhue	colormap	hue_selective
54.027	159.325	210.258	1	-0.829007	0.462785	0.718602	180	[0,0.646229622142004,0.493869093508341]	TRUE
221.155	37.4557	21.4241	1	0.733262	-0.7183	-0.887485	120	[0,0.622679926329650,0.644463124823943]	FALSE
81.4494	148.023	238.552	1	-0.57267	0.353256	0.95925	120	[0,0.622679926329650,0.644463124823943]	FALSE
84.8931	153.764	238.426	1	-0.540479	0.408893	0.958178	210	[0,0.653320868761674,0.448522460413020]	TRUE
105.1	115.998	236.326	1	-0.351593	0.0428845	0.940313	210	[0,0.653320868761674,0.448522460413020]	TRUE
86.1867	86.5288	214.293	1	-0.528387	-0.242711	0.752919	0	[1,0.353770377857996,0.506130906491659]	FALSE
105.131	76.2185	217.284	1	-0.351304	-0.342633	0.778359	90	[0.632769145399608,0.383235679135191,1]	FALSE
160.654	94.0894	223.861	1	0.167714	-0.169438	0.834297	30	[1,0.346679131238326,0.551477539586980]	TRUE
142.711	98.8072	226.247	1	-1.04338e-05	-0.123716	0.854589	300	[1,0.377320073670351,0.355536875176057]	TRUE
160.781	34.4542	205.529	1	0.168905	-0.747388	0.678378	210	[0,0.653320868761674,0.448522460413020]	FALSE
246.279	9.75916	119.584	1	0.968114	-0.986719	-0.0526093	330	[1,0.361221689803292,0.458481751556779]	FALSE
229.815	36.4834	106.984	1	0.814211	-0.727723	-0.159772	0	[1,0.353770377857996,0.506130906491659]	TRUE
171.904	32.61	212.401	1	0.272878	-0.765262	0.736823	300	[1,0.377320073670351,0.355536875176057]	TRUE
165.671	50.5083	227.27	1	0.21461	-0.591802	0.863287	60	[1,0.333477250739088,0.635900048530133]	FALSE
180.308	30.5309	215.227	1	0.351433	-0.785412	0.760861	30	[1,0.346679131238326,0.551477539586980]	FALSE
229.675	14.4091	205.372	1	0.812907	-0.941654	0.67704	120	[0,0.622679926329650,0.644463124823943]	TRUE
207.628	13.5704	167.317	1	0.606815	-0.949783	0.353373	30	[1,0.346679131238326,0.551477539586980]	FALSE
249.633	8.3888	107.369	1	0.999467	-1	-0.156498	120	[0,0.622679926329650,0.644463124823943]	FALSE
161.456	104.487	184.252	0	0.175212	-0.068674	0.497408	150	[0,0.638778310196709,0.541518248443221]	FALSE
248.389	8.79564	138.197	1	0.987835	-0.996057	0.1057	180	[0,0.646229622142004,0.493869093508341]	FALSE
242.388	12.5748	181.968	1	0.931745	-0.959431	0.477986	150	[0,0.638778310196709,0.541518248443221]	TRUE
191.279	28.8043	207.209	1	0.453989	-0.802144	0.692669	60	[1,0.333477250739088,0.635900048530133]	FALSE
245.905	10.9534	165.417	1	0.964616	-0.975146	0.337214	330	[1,0.361221689803292,0.458481751556779]	TRUE
153.358	76.9126	200.071	1	0.0995105	-0.335905	0.631952	120	[0,0.622679926329650,0.644463124823943]	TRUE
249.69	9.64278	139.159	1	1	-0.987847	0.113879	240	[0,0.666522749260912,0.364099951469867]	TRUE
126.475	90.5494	180.173	0	-0.151778	-0.203746	0.462718	180	[0,0.646229622142004,0.493869093508341]	FALSE
248.453	12.1506	151.814	1	0.988436	-0.963543	0.221518	180	[0,0.646229622142004,0.493869093508341]	FALSE
245.116	20.7912	155.696	1	0.957246	-0.879803	0.25453	120	[0,0.622679926329650,0.644463124823943]	FALSE
238.559	19.5621	146.546	1	0.895946	-0.891715	0.176711	180	[0,0.646229622142004,0.493869093508341]	FALSE
108.058	111.81	169.164	0	-0.32394	0.00230005	0.369083	120	[0,0.622679926329650,0.644463124823943]	FALSE
246.152	16.8399	160.751	1	0.966924	-0.918096	0.297529	330	[1,0.361221689803292,0.458481751556779]	TRUE
182.235	52.2348	199.93	1	0.369445	-0.575069	0.630757	120	[0,0.622679926329650,0.644463124823943]	FALSE
216.525	15.7095	144.844	1	0.689984	-0.929052	0.162232	30	[1,0.346679131238326,0.551477539586980]	TRUE
206.922	139.986	158.46	0	0.600219	0.27537	0.278046	240	[0,0.666522749260912,0.364099951469867]	FALSE
246.892	13.6571	154.862	1	0.973846	-0.948943	0.247438	210	[0,0.653320868761674,0.448522460413020]	FALSE
168.619	158.252	164.905	0	0.24217	0.452387	0.332859	150	[0,0.638778310196709,0.541518248443221]	TRUE
173.974	68.129	179.56	1	0.292227	-0.421031	0.457506	120	[0,0.622679926329650,0.644463124823943]	FALSE
246.846	13.7127	138.443	1	0.973412	-0.948403	0.107788	240	[0,0.666522749260912,0.364099951469867]	FALSE
241.92	17.0014	159.49	1	0.927371	-0.916531	0.286806	120	[0,0.622679926329650,0.644463124823943]	TRUE
172.717	64.5234	195.778	1	0.280475	-0.455975	0.595441	30	[1,0.346679131238326,0.551477539586980]	FALSE
238.958	23.1288	166.05	1	0.89968	-0.857148	0.342597	60	[1,0.333477250739088,0.635900048530133]	FALSE
229.934	24.6847	183.053	1	0.815321	-0.842069	0.487211	330	[1,0.361221689803292,0.458481751556779]	TRUE
142.809	111.544	105.557	0	0.000907569	-0.000275654	-0.171909	150	[0,0.638778310196709,0.541518248443221]	FALSE
197.969	29.0899	180.623	1	0.516528	-0.799377	0.466543	150	[0,0.638778310196709,0.541518248443221]	FALSE
146.8	154.517	104.285	0	0.0382081	0.416188	-0.182728	330	[1,0.361221689803292,0.458481751556779]	TRUE
231.876	25.979	173.414	1	0.833475	-0.829526	0.40523	0	[1,0.353770377857996,0.506130906491659]	TRUE
218.996	32.6371	196.697	1	0.713084	-0.764999	0.603262	90	[0.632769145399608,0.383235679135191,1]	FALSE
232.393	28.95	205.151	1	0.838308	-0.800732	0.675158	150	[0,0.638778310196709,0.541518248443221]	FALSE
166.173	57.0467	186.891	1	0.219304	-0.528434	0.519858	300	[1,0.377320073670351,0.355536875176057]	FALSE
180.602	50.3975	189.074	1	0.354187	-0.592875	0.538423	180	[0,0.646229622142004,0.493869093508341]	TRUE
166.656	67.3932	181.644	1	0.223822	-0.428162	0.475224	180	[0,0.646229622142004,0.493869093508341]	TRUE
150.468	92.8296	137.689	0	0.0724952	-0.181647	0.101379	150	[0,0.638778310196709,0.541518248443221]	TRUE
166.01	84.2361	137.898	1	0.217779	-0.264931	0.103153	300	[1,0.377320073670351,0.355536875176057]	TRUE
198.119	53.7089	181.727	1	0.517922	-0.560783	0.475935	30	[1,0.346679131238326,0.551477539586980]	FALSE
224.524	46.6391	209.833	1	0.764755	-0.629299	0.714986	30	[1,0.346679131238326,0.551477539586980]	FALSE
211.916	52.8337	201.425	1	0.646894	-0.569265	0.643474	330	[1,0.361221689803292,0.458481751556779]	FALSE
203.809	51.5068	191.071	1	0.571112	-0.582125	0.55541	30	[1,0.346679131238326,0.551477539586980]	FALSE
223.503	41.4625	210.957	1	0.755213	-0.679468	0.724542	150	[0,0.638778310196709,0.541518248443221]	TRUE
170.31	88.1892	150.697	0	0.257973	-0.226619	0.212014	180	[0,0.646229622142004,0.493869093508341]	FALSE
115.776	133.451	97.4016	0	-0.25179	0.212037	-0.241276	0	[1,0.353770377857996,0.506130906491659]	TRUE
143.824	98.2733	126.746	0	0.0103885	-0.128889	0.00830589	0	[1,0.353770377857996,0.506130906491659]	FALSE
180.282	75.0723	161.311	0	0.35119	-0.353741	0.30229	180	[0,0.646229622142004,0.493869093508341]	TRUE
167.717	184.698	106.037	0	0.233734	0.708692	-0.167826	60	[1,0.333477250739088,0.635900048530133]	FALSE
188.552	68.7262	174.047	1	0.428499	-0.415244	0.410615	300	[1,0.377320073670351,0.355536875176057]	TRUE
171.401	122.476	137.223	0	0.268172	0.105672	0.0974187	330	[1,0.361221689803292,0.458481751556779]	FALSE
157.535	99.019	128.659	0	0.138558	-0.121663	0.0245797	180	[0,0.646229622142004,0.493869093508341]	TRUE
209.409	52.1893	191.908	1	0.623465	-0.57551	0.562526	270	[0.367230854600391,0.616764320864810,0]	FALSE
209.691	57.743	191.837	1	0.626094	-0.521686	0.561923	30	[1,0.346679131238326,0.551477539586980]	FALSE
195.274	66.9202	173.196	0	0.491333	-0.432747	0.403376	330	[1,0.361221689803292,0.458481751556779]	TRUE
160.891	178.369	112.875	0	0.169927	0.647352	-0.109667	120	[0,0.622679926329650,0.644463124823943]	FALSE
215.708	87.3329	180.896	1	0.682345	-0.234918	0.468867	210	[0,0.653320868761674,0.448522460413020]	FALSE
177.512	135.219	155.222	1	0.325294	0.229163	0.250505	240	[0,0.666522749260912,0.364099951469867]	TRUE
198.676	56.1717	171.729	1	0.52313	-0.536914	0.390902	210	[0,0.653320868761674,0.448522460413020]	TRUE
144.935	112.713	127.071	0	0.020776	0.0110486	0.0110677	240	[0,0.666522749260912,0.364099951469867]	FALSE
175.588	92.4948	177.824	0	0.30731	-0.184891	0.442738	60	[1,0.333477250739088,0.635900048530133]	FALSE
152.655	193.298	93.0927	0	0.092945	0.792036	-0.277925	240	[0,0.666522749260912,0.364099951469867]	FALSE
193.653	58.4492	154.867	1	0.476177	-0.514842	0.247483	150	[0,0.638778310196709,0.541518248443221]	FALSE
164.572	101.754	141.122	0	0.204341	-0.0951549	0.130577	120	[0,0.622679926329650,0.644463124823943]	FALSE
201.367	93.0571	178.415	1	0.54829	-0.179443	0.447761	150	[0,0.638778310196709,0.541518248443221]	TRUE
190.988	169.369	128.544	0	0.451271	0.56013	0.0235972	300	[1,0.377320073670351,0.355536875176057]	TRUE
194.423	58.9364	136.469	1	0.483374	-0.510121	0.0910044	300	[1,0.377320073670351,0.355536875176057]	FALSE
177.96	114.475	150.936	0	0.329489	0.0281271	0.214045	60	[1,0.333477250739088,0.635900048530133]	FALSE
107.435	128.619	106.811	0	-0.329765	0.165199	-0.161244	240	[0,0.666522749260912,0.364099951469867]	FALSE
179.622	80.3452	149.509	0	0.345023	-0.302639	0.201914	300	[1,0.377320073670351,0.355536875176057]	FALSE
155.083	114.34	138.768	0	0.115636	0.026816	0.110555	30	[1,0.346679131238326,0.551477539586980]	FALSE
202.275	101.942	164.82	0	0.556775	-0.0933393	0.332135	150	[0,0.638778310196709,0.541518248443221]	TRUE
202.499	77.0896	148.235	0	0.558873	-0.33419	0.191074	180	[0,0.646229622142004,0.493869093508341]	FALSE
203.894	122.217	144.248	0	0.571906	0.103159	0.157161	300	[1,0.377320073670351,0.355536875176057]	TRUE
182.522	66.3218	136.09	0	0.372127	-0.438546	0.0877811	30	[1,0.346679131238326,0.551477539586980]	FALSE
217.234	134.072	115.737	0	0.696606	0.218051	-0.0853251	240	[0,0.666522749260912,0.364099951469867]	FALSE
177.164	171.5	188.297	0	0.322045	0.580781	0.531817	210	[0,0.653320868761674,0.448522460413020]	TRUE
181.422	78.169	145.991	0	0.361844	-0.323729	0.171988	330	[1,0.361221689803292,0.458481751556779]	TRUE
154.006	118.716	155.373	0	0.105572	0.0692277	0.251783	150	[0,0.638778310196709,0.541518248443221]	FALSE
170.683	163.037	179.429	0	0.261464	0.498759	0.456392	300	[1,0.377320073670351,0.355536875176057]	FALSE
203.81	104.11	145.484	0	0.571128	-0.0723278	0.167679	30	[1,0.346679131238326,0.551477539586980]	TRUE
156.198	153.07	183.614	0	0.126057	0.40217	0.491981	300	[1,0.377320073670351,0.355536875176057]	FALSE
179.51	133.727	66.9632	0	0.343973	0.21471	-0.500163	210	[0,0.653320868761674,0.448522460413020]	FALSE
170.296	108.674	166.165	0	0.257849	-0.0280947	0.343573	180	[0,0.646229622142004,0.493869093508341]	FALSE
129.546	181.621	124.854	0	-0.123074	0.678869	-0.00778766	60	[1,0.333477250739088,0.635900048530133]	FALSE
213.798	121.904	100.389	0	0.664488	0.100127	-0.215871	180	[0,0.646229622142004,0.493869093508341]	TRUE
203.92	78.8221	136.744	0	0.572152	-0.3174	0.0933391	180	[0,0.646229622142004,0.493869093508341]	FALSE
185.486	125.026	123.837	0	0.399836	0.13038	-0.0164374	240	[0,0.666522749260912,0.364099951469867]	TRUE
218.939	67.8598	151.873	0	0.712547	-0.423641	0.222017	120	[0,0.622679926329650,0.644463124823943]	FALSE
180.733	180.083	195.204	0	0.355411	0.663967	0.59056	210	[0,0.653320868761674,0.448522460413020]	TRUE
142.145	158.323	115.379	0	-0.0053083	0.453079	-0.0883758	30	[1,0.346679131238326,0.551477539586980]	FALSE
150.137	141.355	107.923	0	0.0694008	0.288634	-0.151788	300	[1,0.377320073670351,0.355536875176057]	TRUE
177.269	133.982	59.7105	0	0.323029	0.217175	-0.561849	180	[0,0.646229622142004,0.493869093508341]	FALSE
202.259	107.699	169.642	0	0.556627	-0.0375417	0.373149	60	[1,0.333477250739088,0.635900048530133]	FALSE
192.774	128.888	170.713	0	0.467967	0.167813	0.382261	270	[0.367230854600391,0.616764320864810,0]	TRUE
211.991	94.7052	182.763	1	0.647597	-0.16347	0.484747	330	[1,0.361221689803292,0.458481751556779]	TRUE
205.197	122.612	130.132	0	0.584091	0.106983	0.0371028	120	[0,0.622679926329650,0.644463124823943]	FALSE
175.112	183.752	167.246	0	0.302862	0.699522	0.352768	210	[0,0.653320868761674,0.448522460413020]	FALSE
139.926	167.343	113.693	0	-0.0260496	0.540497	-0.10271	150	[0,0.638778310196709,0.541518248443221]	FALSE
186.988	116.688	177.302	0	0.413876	0.0495753	0.438297	150	[0,0.638778310196709,0.541518248443221]	FALSE
172.555	148.8	146.743	0	0.278956	0.360786	0.178382	210	[0,0.653320868761674,0.448522460413020]	FALSE
170.846	93.3983	115.398	0	0.26299	-0.176135	-0.0882104	120	[0,0.622679926329650,0.644463124823943]	TRUE
196.696	113.122	186.467	0	0.504625	0.0150131	0.516248	90	[0.632769145399608,0.383235679135191,1]	TRUE
167.426	170.859	96.4798	0	0.231017	0.574565	-0.249117	300	[1,0.377320073670351,0.355536875176057]	FALSE
171.718	133.499	104.313	0	0.271135	0.212499	-0.182493	300	[1,0.377320073670351,0.355536875176057]	FALSE
202.679	92.8802	155.403	0	0.560551	-0.181156	0.252038	60	[1,0.333477250739088,0.635900048530133]	TRUE
154.912	151.367	72.9634	0	0.114038	0.385664	-0.44913	120	[0,0.622679926329650,0.644463124823943]	FALSE
212.135	85.1489	164.588	0	0.648943	-0.256085	0.330159	120	[0,0.622679926329650,0.644463124823943]	FALSE
213.423	124.894	185.369	1	0.660981	0.129098	0.506907	300	[1,0.377320073670351,0.355536875176057]	FALSE
192.334	155.642	143.2	0	0.463852	0.427099	0.148255	0	[1,0.353770377857996,0.506130906491659]	TRUE
216.579	116.928	161.872	1	0.690487	0.0519051	0.307062	150	[0,0.638778310196709,0.541518248443221]	FALSE
161.48	149.842	93.8035	0	0.175433	0.370883	-0.271879	180	[0,0.646229622142004,0.493869093508341]	FALSE
180.53	104.332	104.564	0	0.35351	-0.0701675	-0.180356	0	[1,0.353770377857996,0.506130906491659]	FALSE
183.861	186.809	138.578	0	0.384644	0.729144	0.108942	30	[1,0.346679131238326,0.551477539586980]	FALSE
187.972	103.043	144.591	0	0.423071	-0.0826623	0.160084	330	[1,0.361221689803292,0.458481751556779]	FALSE
171.388	120.583	118.583	0	0.268052	0.0873214	-0.0611253	330	[1,0.361221689803292,0.458481751556779]	FALSE
165.104	69.7661	89.2159	0	0.209307	-0.405166	-0.310898	30	[1,0.346679131238326,0.551477539586980]	TRUE
208.786	142.495	167.591	1	0.61764	0.299678	0.355706	120	[0,0.622679926329650,0.644463124823943]	FALSE
181.491	192.632	101.889	0	0.36249	0.785583	-0.20311	240	[0,0.666522749260912,0.364099951469867]	FALSE
148.383	165.664	99.799	0	0.0530098	0.524222	-0.220886	210	[0,0.653320868761674,0.448522460413020]	TRUE
180.236	114.973	78.7859	0	0.350764	0.0329501	-0.399608	330	[1,0.361221689803292,0.458481751556779]	FALSE
153.611	147.176	124.861	0	0.101875	0.345051	-0.00772707	300	[1,0.377320073670351,0.355536875176057]	TRUE
199.349	156.78	141.237	0	0.529421	0.438124	0.131552	330	[1,0.361221689803292,0.458481751556779]	FALSE
171.154	136.825	78.3395	0	0.265866	0.244731	-0.403405	60	[1,0.333477250739088,0.635900048530133]	TRUE
159.532	130.5	156.979	0	0.157227	0.183435	0.265444	120	[0,0.622679926329650,0.644463124823943]	TRUE
209.729	107.56	167.116	0	0.626451	-0.0388892	0.351663	300	[1,0.377320073670351,0.355536875176057]	FALSE
123.821	172.833	111.338	0	-0.176588	0.593702	-0.122747	120	[0,0.622679926329650,0.644463124823943]	FALSE
187.356	114.177	170.412	0	0.417312	0.0252356	0.379699	120	[0,0.622679926329650,0.644463124823943]	TRUE
193.749	135.483	126.554	0	0.477078	0.231726	0.00667247	30	[1,0.346679131238326,0.551477539586980]	FALSE
176.802	171.867	83.5639	0	0.318664	0.584336	-0.358969	330	[1,0.361221689803292,0.458481751556779]	FALSE
199.682	132.3	150.528	1	0.532541	0.20088	0.21058	210	[0,0.653320868761674,0.448522460413020]	FALSE
176.575	161.108	121.275	0	0.316543	0.480073	-0.0382235	150	[0,0.638778310196709,0.541518248443221]	TRUE
173.553	118.389	65.6943	0	0.288288	0.0660562	-0.510956	180	[0,0.646229622142004,0.493869093508341]	TRUE
176.349	93.1532	101.119	0	0.31443	-0.178511	-0.209661	300	[1,0.377320073670351,0.355536875176057]	FALSE
142.105	151.579	107.486	0	-0.00567416	0.387722	-0.155509	330	[1,0.361221689803292,0.458481751556779]	TRUE
177.943	120.123	122.187	0	0.329331	0.0828628	-0.0304673	0	[1,0.353770377857996,0.506130906491659]	TRUE
214.608	141.446	126.657	1	0.672057	0.289515	0.0075513	300	[1,0.377320073670351,0.355536875176057]	TRUE
163.086	83.9367	106.769	0	0.19045	-0.267832	-0.161608	150	[0,0.638778310196709,0.541518248443221]	TRUE
192.383	116.102	146.931	0	0.464304	0.0438994	0.179986	330	[1,0.361221689803292,0.458481751556779]	TRUE
191.965	115.695	142.806	0	0.460396	0.0399484	0.1449	30	[1,0.346679131238326,0.551477539586980]	TRUE
199.668	117.024	161.812	0	0.532406	0.0528293	0.306549	0	[1,0.353770377857996,0.506130906491659]	FALSE
146.915	113.724	174.239	0	0.0392865	0.0208537	0.412247	0	[1,0.353770377857996,0.506130906491659]	TRUE
172.385	109.872	171.068	0	0.277372	-0.0164807	0.385277	330	[1,0.361221689803292,0.458481751556779]	TRUE
195.874	144.973	139.206	1	0.496942	0.323695	0.114278	330	[1,0.361221689803292,0.458481751556779]	FALSE
172.632	99.8596	81.4905	0	0.279684	-0.113516	-0.376604	150	[0,0.638778310196709,0.541518248443221]	TRUE
182.557	187.862	94.6553	0	0.372456	0.739353	-0.264634	210	[0,0.653320868761674,0.448522460413020]	TRUE
162.578	144.521	73.8677	0	0.185701	0.319315	-0.441439	30	[1,0.346679131238326,0.551477539586980]	FALSE
196.304	167.995	122.04	0	0.500959	0.546818	-0.0317185	300	[1,0.377320073670351,0.355536875176057]	TRUE
202.843	118.223	153.138	0	0.562084	0.0644473	0.232777	270	[0.367230854600391,0.616764320864810,0]	TRUE
179.249	138.979	138.696	0	0.341538	0.265609	0.109946	270	[0.367230854600391,0.616764320864810,0]	TRUE
181.163	167.765	107.465	0	0.359428	0.544585	-0.155684	150	[0,0.638778310196709,0.541518248443221]	FALSE
173.208	109.565	121.421	0	0.285062	-0.0194608	-0.0369855	210	[0,0.653320868761674,0.448522460413020]	TRUE
132.661	133.444	151.96	0	-0.0939542	0.211963	0.222758	330	[1,0.361221689803292,0.458481751556779]	TRUE
215.678	145.988	136.374	0	0.682068	0.333537	0.0901918	0	[1,0.353770377857996,0.506130906491659]	TRUE
201.03	132.836	128.886	0	0.545135	0.206069	0.026504	150	[0,0.638778310196709,0.541518248443221]	FALSE
184.799	171.381	103.793	0	0.39341	0.579631	-0.186918	330	[1,0.361221689803292,0.458481751556779]	FALSE
179.263	151.582	102.688	0	0.341667	0.387751	-0.196313	210	[0,0.653320868761674,0.448522460413020]	TRUE
118.013	159.876	106.169	0	-0.230887	0.468132	-0.16671	120	[0,0.622679926329650,0.644463124823943]	FALSE
189.888	113.215	130.862	0	0.440986	0.015913	0.0433167	60	[1,0.333477250739088,0.635900048530133]	FALSE
183.697	125.187	144.935	0	0.383111	0.131947	0.163005	300	[1,0.377320073670351,0.355536875176057]	FALSE
189.815	127.515	123.635	0	0.440299	0.154501	-0.0181523	60	[1,0.333477250739088,0.635900048530133]	FALSE
151.685	144.607	74.3463	0	0.0838755	0.320154	-0.437368	150	[0,0.638778310196709,0.541518248443221]	FALSE
178.193	83.6625	110.207	0	0.331659	-0.27049	-0.132361	210	[0,0.653320868761674,0.448522460413020]	FALSE
181.176	132.517	140.044	0	0.359551	0.202978	0.121409	30	[1,0.346679131238326,0.551477539586980]	TRUE
186.988	185.462	122.362	0	0.413876	0.716099	-0.028978	210	[0,0.653320868761674,0.448522460413020]	FALSE
179.633	182.205	113.392	0	0.34512	0.684527	-0.105275	120	[0,0.622679926329650,0.644463124823943]	FALSE
159.473	120.109	52.9717	0	0.156672	0.0827282	-0.619165	30	[1,0.346679131238326,0.551477539586980]	FALSE
198.089	111.472	146.346	0	0.51765	-0.000978952	0.175006	210	[0,0.653320868761674,0.448522460413020]	TRUE
129.374	107.21	172.815	0	-0.124687	-0.0422811	0.400138	0	[1,0.353770377857996,0.506130906491659]	TRUE
197.423	118.633	134.896	0	0.511422	0.0684251	0.077627	300	[1,0.377320073670351,0.355536875176057]	TRUE
184.091	161.419	99.6257	0	0.386797	0.48308	-0.22236	180	[0,0.646229622142004,0.493869093508341]	TRUE
160.277	88.9671	60.4829	1	0.164187	-0.219081	-0.55528	30	[1,0.346679131238326,0.551477539586980]	TRUE
178.563	159.912	103.938	0	0.335119	0.468481	-0.185687	300	[1,0.377320073670351,0.355536875176057]	TRUE
134.577	84.4196	174.404	0	-0.0760486	-0.263153	0.413651	210	[0,0.653320868761674,0.448522460413020]	FALSE
180.412	83.1212	120.753	0	0.352408	-0.275736	-0.0426677	30	[1,0.346679131238326,0.551477539586980]	TRUE
206.266	144.741	140.446	0	0.594084	0.321447	0.124832	120	[0,0.622679926329650,0.644463124823943]	TRUE
188.205	106.686	139.475	0	0.425252	-0.0473607	0.116566	210	[0,0.653320868761674,0.448522460413020]	FALSE
164.91	125.409	123.716	0	0.207495	0.134093	-0.0174638	30	[1,0.346679131238326,0.551477539586980]	TRUE
197.648	146.53	121.005	0	0.513528	0.338789	-0.040519	120	[0,0.622679926329650,0.644463124823943]	FALSE
164.756	95.8964	147.088	0	0.206055	-0.151925	0.181324	0	[1,0.353770377857996,0.506130906491659]	TRUE
196.955	98.7997	139.988	0	0.507048	-0.123788	0.120935	0	[1,0.353770377857996,0.506130906491659]	TRUE
129.309	142.131	76.0844	0	-0.125292	0.296151	-0.422585	300	[1,0.377320073670351,0.355536875176057]	FALSE
163.753	124.754	117.935	0	0.19668	0.127743	-0.0666323	150	[0,0.638778310196709,0.541518248443221]	TRUE
187.745	78.3581	89.4144	1	0.420955	-0.321896	-0.30921	150	[0,0.638778310196709,0.541518248443221]	FALSE
197.07	160.91	162.14	0	0.508123	0.478146	0.309345	180	[0,0.646229622142004,0.493869093508341]	TRUE
185.334	129.593	111.408	0	0.398416	0.174644	-0.122147	150	[0,0.638778310196709,0.541518248443221]	TRUE
187.981	111.919	193.991	0	0.423159	0.00335232	0.580244	150	[0,0.638778310196709,0.541518248443221]	TRUE
199.764	139.316	158.326	0	0.533303	0.268872	0.276906	240	[0,0.666522749260912,0.364099951469867]	TRUE
180.764	140.235	99.8808	0	0.355697	0.277782	-0.22019	330	[1,0.361221689803292,0.458481751556779]	TRUE
100.074	144.689	87.609	0	-0.398575	0.32094	-0.324565	120	[0,0.622679926329650,0.644463124823943]	TRUE
165.054	115.32	132.432	0	0.208844	0.0363138	0.0566664	300	[1,0.377320073670351,0.355536875176057]	FALSE
177.468	154.507	148.633	0	0.32489	0.416096	0.194462	330	[1,0.361221689803292,0.458481751556779]	FALSE
187.895	95.1872	123.64	0	0.422357	-0.158799	-0.0181074	210	[0,0.653320868761674,0.448522460413020]	FALSE
201.1	125.014	192.533	0	0.545792	0.130267	0.567841	210	[0,0.653320868761674,0.448522460413020]	FALSE
191.955	79.9339	103.901	1	0.460308	-0.306625	-0.185993	210	[0,0.653320868761674,0.448522460413020]	FALSE
185.353	130.869	162.287	0	0.398595	0.187012	0.310593	330	[1,0.361221689803292,0.458481751556779]	TRUE
151.908	62.7865	186.626	0	0.0859601	-0.472808	0.517603	0	[1,0.353770377857996,0.506130906491659]	FALSE
192.997	83.8593	131.271	0	0.470049	-0.268582	0.0467956	0	[1,0.353770377857996,0.506130906491659]	FALSE
196.545	142.648	87.4075	0	0.503211	0.301162	-0.326279	150	[0,0.638778310196709,0.541518248443221]	FALSE
165.873	144.826	127.63	0	0.216496	0.322272	0.0158273	0	[1,0.353770377857996,0.506130906491659]	TRUE
154.806	62.5818	177.618	0	0.11305	-0.474792	0.440988	120	[0,0.622679926329650,0.644463124823943]	FALSE
202.388	135.943	165.239	0	0.557831	0.236183	0.335696	180	[0,0.646229622142004,0.493869093508341]	TRUE
165.452	95.8934	58.8565	1	0.21256	-0.151955	-0.569112	330	[1,0.361221689803292,0.458481751556779]	FALSE
197.208	70.29	82.3187	1	0.509415	-0.400088	-0.36956	180	[0,0.646229622142004,0.493869093508341]	TRUE
194.903	101.668	196.736	0	0.487866	-0.0959876	0.603589	150	[0,0.638778310196709,0.541518248443221]	FALSE
172.969	107.295	126.216	0	0.282827	-0.0414565	0.00379673	150	[0,0.638778310196709,0.541518248443221]	TRUE
195.28	112.208	96.4093	0	0.491385	0.00615595	-0.249716	210	[0,0.653320868761674,0.448522460413020]	FALSE
182.462	118.28	134.482	0	0.371571	0.0650049	0.0741024	300	[1,0.377320073670351,0.355536875176057]	TRUE
158.404	131.009	102.289	0	0.146681	0.188363	-0.199705	30	[1,0.346679131238326,0.551477539586980]	TRUE
173.304	118.5	151.639	0	0.285963	0.0671363	0.220024	180	[0,0.646229622142004,0.493869093508341]	TRUE
184.343	90.9827	134.123	0	0.389149	-0.199547	0.0710459	180	[0,0.646229622142004,0.493869093508341]	TRUE
184.274	85.9512	195.641	0	0.388511	-0.248308	0.59428	300	[1,0.377320073670351,0.355536875176057]	FALSE
184.586	140.379	115.555	0	0.391423	0.279176	-0.08688	270	[0.367230854600391,0.616764320864810,0]	TRUE
125.874	128.853	141.655	0	-0.157402	0.167472	0.135112	150	[0,0.638778310196709,0.541518248443221]	TRUE
78.8735	136.414	101.869	0	-0.596749	0.240749	-0.203278	180	[0,0.646229622142004,0.493869093508341]	TRUE
137.975	122.653	71.3319	1	-0.0442809	0.107384	-0.463006	150	[0,0.638778310196709,0.541518248443221]	TRUE
199.224	74.1543	99.4338	1	0.528258	-0.362638	-0.223991	180	[0,0.646229622142004,0.493869093508341]	FALSE
172.147	73.3367	189.403	0	0.275149	-0.370561	0.541219	210	[0,0.653320868761674,0.448522460413020]	FALSE
193.224	135.565	143.216	0	0.472167	0.232516	0.14839	210	[0,0.653320868761674,0.448522460413020]	FALSE
189.913	74.8455	102.254	0	0.441217	-0.355939	-0.200002	30	[1,0.346679131238326,0.551477539586980]	TRUE
136.523	122.68	108.206	0	-0.0578611	0.107644	-0.149385	30	[1,0.346679131238326,0.551477539586980]	TRUE
197.263	119.355	149.63	0	0.509928	0.07542	0.202941	180	[0,0.646229622142004,0.493869093508341]	FALSE
146.388	134.904	135.719	0	0.0343584	0.226119	0.084621	30	[1,0.346679131238326,0.551477539586980]	FALSE
197.585	108.507	185.592	0	0.512938	-0.02971	0.508811	330	[1,0.361221689803292,0.458481751556779]	TRUE
185.087	97.0697	189.872	0	0.396105	-0.140555	0.545211	120	[0,0.622679926329650,0.644463124823943]	FALSE
151.28	97.7884	131.564	0	0.0800848	-0.133589	0.0492885	30	[1,0.346679131238326,0.551477539586980]	FALSE
155.146	110.628	136.855	0	0.116222	-0.00915693	0.0942878	330	[1,0.361221689803292,0.458481751556779]	FALSE
169.419	154.377	140.18	0	0.249647	0.41484	0.122565	300	[1,0.377320073670351,0.355536875176057]	FALSE
153.944	108.141	78.2787	1	0.104986	-0.0332619	-0.403922	150	[0,0.638778310196709,0.541518248443221]	FALSE
196.308	85.3883	117.007	1	0.500996	-0.253764	-0.074527	270	[0.367230854600391,0.616764320864810,0]	FALSE
126.597	114.536	156.494	0	-0.150638	0.028718	0.261322	30	[1,0.346679131238326,0.551477539586980]	FALSE
188.054	91.1295	82.366	0	0.423844	-0.198123	-0.369158	60	[1,0.333477250739088,0.635900048530133]	FALSE
164.137	128.001	70.2609	0	0.20027	0.159211	-0.472115	300	[1,0.377320073670351,0.355536875176057]	TRUE
192.561	100.587	124.842	0	0.465969	-0.106467	-0.00788478	330	[1,0.361221689803292,0.458481751556779]	FALSE
179.944	66.3058	75.8855	1	0.348031	-0.438701	-0.424277	0	[1,0.353770377857996,0.506130906491659]	TRUE
202.002	57.7331	81.6748	1	0.554222	-0.521783	-0.375037	60	[1,0.333477250739088,0.635900048530133]	TRUE
149.175	120.039	105.406	0	0.0604085	0.0820527	-0.173196	210	[0,0.653320868761674,0.448522460413020]	FALSE
122.22	100.096	156.871	0	-0.191554	-0.111223	0.264526	330	[1,0.361221689803292,0.458481751556779]	TRUE
166.445	98.8047	180.923	0	0.221849	-0.12374	0.469098	180	[0,0.646229622142004,0.493869093508341]	TRUE
164.099	89.5273	118.785	0	0.199916	-0.213651	-0.0594042	210	[0,0.653320868761674,0.448522460413020]	FALSE
186.565	116.397	69.3869	0	0.409925	0.0467569	-0.479549	150	[0,0.638778310196709,0.541518248443221]	TRUE
115.808	123.833	104.822	0	-0.251493	0.118822	-0.178167	300	[1,0.377320073670351,0.355536875176057]	TRUE
192.968	110.069	127.842	0	0.469774	-0.0145701	0.0176315	240	[0,0.666522749260912,0.364099951469867]	FALSE
127.215	112.808	125.207	0	-0.144869	0.011974	-0.00478643	30	[1,0.346679131238326,0.551477539586980]	TRUE
130.079	125.841	128.487	0	-0.118095	0.138282	0.0231136	210	[0,0.653320868761674,0.448522460413020]	TRUE
173.619	125.721	182.576	0	0.288903	0.137115	0.483152	180	[0,0.646229622142004,0.493869093508341]	TRUE
204.355	73.6157	112.303	1	0.576221	-0.367857	-0.114536	150	[0,0.638778310196709,0.541518248443221]	FALSE
192.744	121.102	135.419	0	0.467681	0.0923563	0.0820744	180	[0,0.646229622142004,0.493869093508341]	TRUE
178.112	113.473	99.2907	0	0.330908	0.0184196	-0.225209	0	[1,0.353770377857996,0.506130906491659]	TRUE
124.422	107.766	76.138	0	-0.170978	-0.0368877	-0.422129	30	[1,0.346679131238326,0.551477539586980]	FALSE
164.026	95.0257	95.8103	1	0.199237	-0.160363	-0.254811	330	[1,0.361221689803292,0.458481751556779]	TRUE
190.141	126.902	145.979	0	0.443354	0.148559	0.171889	330	[1,0.361221689803292,0.458481751556779]	FALSE
131.816	121.839	97.6468	0	-0.101853	0.0994994	-0.239191	30	[1,0.346679131238326,0.551477539586980]	FALSE
150.282	103.514	109.262	1	0.0707549	-0.0780953	-0.1404	300	[1,0.377320073670351,0.355536875176057]	TRUE
150.416	91.0018	112.208	0	0.0720095	-0.199361	-0.115342	210	[0,0.653320868761674,0.448522460413020]	TRUE
175.69	137.528	167.089	0	0.308263	0.251549	0.351432	330	[1,0.361221689803292,0.458481751556779]	TRUE
99.6494	93.9252	152.335	0	-0.402541	-0.171029	0.22595	270	[0.367230854600391,0.616764320864810,0]	TRUE
201.027	84.9742	124.819	1	0.545112	-0.257777	-0.00808482	60	[1,0.333477250739088,0.635900048530133]	TRUE
160.315	90.5402	100.202	0	0.164548	-0.203835	-0.217462	150	[0,0.638778310196709,0.541518248443221]	FALSE
151.252	162.612	175.742	0	0.0798227	0.494643	0.42503	150	[0,0.638778310196709,0.541518248443221]	TRUE
195.332	57.2844	102.144	1	0.491874	-0.526131	-0.20094	180	[0,0.646229622142004,0.493869093508341]	TRUE
103.816	109.333	136.006	0	-0.363591	-0.0217033	0.0870673	30	[1,0.346679131238326,0.551477539586980]	TRUE
139.278	58.1146	60.9144	0	-0.0321011	-0.518085	-0.55161	300	[1,0.377320073670351,0.355536875176057]	TRUE
155.873	96.2712	48.9082	0	0.123024	-0.148293	-0.653726	30	[1,0.346679131238326,0.551477539586980]	TRUE
180.239	123.633	127.99	0	0.350786	0.116877	0.018884	150	[0,0.638778310196709,0.541518248443221]	TRUE
110.803	94.1818	59.5775	0	-0.298282	-0.168542	-0.56298	210	[0,0.653320868761674,0.448522460413020]	TRUE
152.46	132.638	167.126	0	0.0911224	0.204151	0.351751	330	[1,0.361221689803292,0.458481751556779]	TRUE
115.652	70.8956	89.9521	0	-0.252953	-0.394219	-0.304637	300	[1,0.377320073670351,0.355536875176057]	TRUE
209.242	45.6498	98.7066	1	0.621899	-0.638888	-0.230177	330	[1,0.361221689803292,0.458481751556779]	TRUE
102.919	95.1369	78.0677	0	-0.371976	-0.159286	-0.405716	330	[1,0.361221689803292,0.458481751556779]	TRUE
108.408	48.9195	62.7444	0	-0.320669	-0.6072	-0.536045	0	[1,0.353770377857996,0.506130906491659]	TRUE
138.379	108.041	134.331	0	-0.0405041	-0.0342302	0.0728184	150	[0,0.638778310196709,0.541518248443221]	TRUE
135.427	95.6263	104.135	0	-0.0681043	-0.154543	-0.184009	210	[0,0.653320868761674,0.448522460413020]	TRUE
139.714	188.426	191.787	0	-0.0280299	0.744821	0.5615	120	[0,0.622679926329650,0.644463124823943]	TRUE
190.669	89.3456	121.548	1	0.448283	-0.215412	-0.0359049	30	[1,0.346679131238326,0.551477539586980]	FALSE
182.307	96.815	121.733	0	0.370121	-0.143023	-0.0343277	0	[1,0.353770377857996,0.506130906491659]	FALSE
174.784	106.811	66.9852	0	0.299799	-0.0461431	-0.499976	330	[1,0.361221689803292,0.458481751556779]	TRUE
131.686	68.8207	45.6539	0	-0.103068	-0.414328	-0.681404	330	[1,0.361221689803292,0.458481751556779]	TRUE
214.255	58.0377	127.174	1	0.668765	-0.51883	0.0119458	150	[0,0.638778310196709,0.541518248443221]	FALSE
119.088	125.435	117.138	0	-0.220837	0.134341	-0.0734167	330	[1,0.361221689803292,0.458481751556779]	FALSE
164.387	91.7313	81.9724	0	0.202608	-0.192291	-0.372506	30	[1,0.346679131238326,0.551477539586980]	FALSE
151.85	130.377	132.705	0	0.0854115	0.182238	0.0589857	180	[0,0.646229622142004,0.493869093508341]	FALSE
148.677	127.853	153.529	0	0.055757	0.157783	0.2361	240	[0,0.666522749260912,0.364099951469867]	TRUE
120.64	103.754	103.826	0	-0.20633	-0.075775	-0.186638	210	[0,0.653320868761674,0.448522460413020]	TRUE
115.133	102.235	96.9691	0	-0.257808	-0.0904968	-0.244955	330	[1,0.361221689803292,0.458481751556779]	TRUE
143.834	146.894	152.103	0	0.0104846	0.342312	0.22397	150	[0,0.638778310196709,0.541518248443221]	TRUE
197.291	72.5298	126.065	1	0.51019	-0.378382	0.00251597	180	[0,0.646229622142004,0.493869093508341]	TRUE
85.4496	91.9298	151.167	0	-0.535278	-0.190367	0.216015	210	[0,0.653320868761674,0.448522460413020]	TRUE
221.656	52.8245	124.437	1	0.73794	-0.569354	-0.0113293	150	[0,0.638778310196709,0.541518248443221]	TRUE
160.641	113.936	121.715	0	0.167595	0.0229029	-0.0344857	180	[0,0.646229622142004,0.493869093508341]	TRUE
100.657	78.1666	128.795	0	-0.393119	-0.323753	0.0257364	330	[1,0.361221689803292,0.458481751556779]	FALSE
213.989	55.0802	104.322	1	0.666277	-0.547493	-0.182413	180	[0,0.646229622142004,0.493869093508341]	FALSE
120.115	72.523	51.8546	0	-0.211231	-0.378447	-0.628666	330	[1,0.361221689803292,0.458481751556779]	TRUE
104.98	75.377	58.9818	0	-0.352716	-0.350788	-0.568047	0	[1,0.353770377857996,0.506130906491659]	TRUE
92.6226	87.1029	85.8206	0	-0.468226	-0.237147	-0.339776	300	[1,0.377320073670351,0.355536875176057]	FALSE
150.316	135.665	136.963	0	0.0710729	0.233486	0.0952055	330	[1,0.361221689803292,0.458481751556779]	FALSE
201.541	66.9801	100.713	1	0.549918	-0.432166	-0.21311	120	[0,0.622679926329650,0.644463124823943]	TRUE
160.933	97.7684	109.988	0	0.170318	-0.133783	-0.134225	30	[1,0.346679131238326,0.551477539586980]	FALSE
117.209	79.2112	115.87	0	-0.238395	-0.313629	-0.084194	300	[1,0.377320073670351,0.355536875176057]	FALSE
143.241	107.072	125.253	0	0.00493875	-0.043621	-0.00438873	330	[1,0.361221689803292,0.458481751556779]	TRUE
149.157	104.911	139.394	0	0.0602466	-0.0645604	0.115885	150	[0,0.638778310196709,0.541518248443221]	FALSE
126.574	117.218	139.662	0	-0.150855	0.0547144	0.118163	330	[1,0.361221689803292,0.458481751556779]	TRUE
234.622	63.0043	156.765	1	0.859147	-0.470698	0.263624	30	[1,0.346679131238326,0.551477539586980]	TRUE
228.56	59.0187	140.578	1	0.802484	-0.509324	0.12595	330	[1,0.361221689803292,0.458481751556779]	FALSE
109.98	64.0095	42.2524	0	-0.305975	-0.460956	-0.710335	180	[0,0.646229622142004,0.493869093508341]	TRUE
84.5608	71.995	155.812	0	-0.543585	-0.383564	0.255519	180	[0,0.646229622142004,0.493869093508341]	TRUE
176.354	98.4072	71.5586	0	0.314469	-0.127592	-0.461078	180	[0,0.646229622142004,0.493869093508341]	TRUE
117.656	104.356	82.0346	0	-0.23422	-0.0699414	-0.371977	330	[1,0.361221689803292,0.458481751556779]	TRUE
110.756	64.5197	45.1772	0	-0.298721	-0.456011	-0.685459	300	[1,0.377320073670351,0.355536875176057]	TRUE
106.023	62.5247	39.1802	0	-0.34296	-0.475345	-0.736465	300	[1,0.377320073670351,0.355536875176057]	TRUE
93.4232	78.8432	97.2844	0	-0.460742	-0.317196	-0.242273	30	[1,0.346679131238326,0.551477539586980]	TRUE
125.049	131.318	147.351	0	-0.165117	0.191365	0.18356	150	[0,0.638778310196709,0.541518248443221]	TRUE
157.77	76.5328	94.6336	1	0.14075	-0.339587	-0.264819	150	[0,0.638778310196709,0.541518248443221]	TRUE
122.999	113.991	100.142	0	-0.184274	0.0234407	-0.217967	330	[1,0.361221689803292,0.458481751556779]	TRUE
218.62	63.3622	131.742	1	0.709567	-0.467229	0.0508008	150	[0,0.638778310196709,0.541518248443221]	TRUE
235.22	62.9475	160.114	1	0.864736	-0.471248	0.292107	180	[0,0.646229622142004,0.493869093508341]	TRUE
134.111	103.94	96.2876	0	-0.0804034	-0.0739669	-0.250751	150	[0,0.638778310196709,0.541518248443221]	TRUE
138.899	161.669	152.328	0	-0.0356469	0.485503	0.225889	150	[0,0.638778310196709,0.541518248443221]	TRUE
202.66	55.0425	110.746	1	0.560378	-0.547859	-0.127781	60	[1,0.333477250739088,0.635900048530133]	TRUE
138.484	107.922	106.245	0	-0.0395291	-0.035378	-0.166064	30	[1,0.346679131238326,0.551477539586980]	FALSE
144.06	102.158	159.204	0	0.0126005	-0.0912406	0.284374	330	[1,0.361221689803292,0.458481751556779]	TRUE
105.54	115.22	162.046	0	-0.347474	0.0353508	0.308539	30	[1,0.346679131238326,0.551477539586980]	FALSE
226.958	64.6992	153.5	1	0.787505	-0.454271	0.235857	180	[0,0.646229622142004,0.493869093508341]	TRUE
129.191	100.238	111.357	0	-0.126392	-0.109846	-0.122583	120	[0,0.622679926329650,0.644463124823943]	FALSE
163.925	100.114	110.795	0	0.198293	-0.111053	-0.127364	180	[0,0.646229622142004,0.493869093508341]	TRUE
155.889	87.0661	129.079	0	0.123175	-0.237504	0.0281453	210	[0,0.653320868761674,0.448522460413020]	TRUE
202.884	68.2237	107.811	1	0.562467	-0.420114	-0.152741	0	[1,0.353770377857996,0.506130906491659]	TRUE
181.307	52.4156	95.5303	1	0.360772	-0.573317	-0.257192	30	[1,0.346679131238326,0.551477539586980]	TRUE
161.751	111.122	86.268	0	0.177963	-0.00436477	-0.33597	300	[1,0.377320073670351,0.355536875176057]	FALSE
135.091	117.842	169.405	0	-0.0712414	0.0607611	0.371133	120	[0,0.622679926329650,0.644463124823943]	FALSE
150.513	84.0394	109.383	0	0.0729205	-0.266837	-0.139374	210	[0,0.653320868761674,0.448522460413020]	TRUE
119.292	80.6145	85.1126	0	-0.218925	-0.300029	-0.345797	150	[0,0.638778310196709,0.541518248443221]	TRUE
90.808	96.5211	128.756	0	-0.485188	-0.145871	0.0253975	210	[0,0.653320868761674,0.448522460413020]	FALSE
85.1974	60.6733	159.867	0	-0.537635	-0.493287	0.290012	150	[0,0.638778310196709,0.541518248443221]	FALSE
158.174	93.1176	81.3909	0	0.144534	-0.178856	-0.377452	330	[1,0.361221689803292,0.458481751556779]	TRUE
144.761	83.8847	57.3049	0	0.0191523	-0.268336	-0.58231	150	[0,0.638778310196709,0.541518248443221]	TRUE
124.541	191.004	134.241	0	-0.169864	0.769804	0.0720525	150	[0,0.638778310196709,0.541518248443221]	TRUE
221.218	62.1586	141.592	1	0.733848	-0.478893	0.134578	120	[0,0.622679926329650,0.644463124823943]	TRUE
129.701	115.527	97.975	0	-0.121632	0.0383271	-0.236399	210	[0,0.653320868761674,0.448522460413020]	TRUE
165.62	71.7556	72.9328	1	0.214134	-0.385884	-0.44939	150	[0,0.638778310196709,0.541518248443221]	TRUE
129.977	67.288	86.2893	0	-0.119043	-0.429182	-0.335789	0	[1,0.353770377857996,0.506130906491659]	TRUE
227.845	69.1745	170.851	1	0.795793	-0.410899	0.383433	120	[0,0.622679926329650,0.644463124823943]	TRUE
159.198	49.133	94.6788	1	0.154099	-0.60513	-0.264434	0	[1,0.353770377857996,0.506130906491659]	FALSE
160.366	99.6372	69.8405	0	0.165019	-0.115672	-0.475691	180	[0,0.646229622142004,0.493869093508341]	TRUE
124.007	103.85	173.178	0	-0.174857	-0.0748465	0.403222	180	[0,0.646229622142004,0.493869093508341]	TRUE
137.893	103.206	92.3308	0	-0.0450531	-0.0810816	-0.284405	180	[0,0.646229622142004,0.493869093508341]	TRUE
103.394	129.067	160.93	0	-0.367537	0.169547	0.299046	210	[0,0.653320868761674,0.448522460413020]	FALSE
122.39	101.818	122.018	0	-0.18997	-0.0945409	-0.0319075	60	[1,0.333477250739088,0.635900048530133]	FALSE
148.23	105.696	83.8395	0	0.0515797	-0.0569531	-0.356626	0	[1,0.353770377857996,0.506130906491659]	TRUE
174.999	82.9576	90.4734	0	0.30181	-0.277321	-0.300202	330	[1,0.361221689803292,0.458481751556779]	FALSE
147.775	103.191	183.234	0	0.0473219	-0.0812306	0.488755	30	[1,0.346679131238326,0.551477539586980]	TRUE
132.194	158.411	153.774	0	-0.0983262	0.453932	0.23819	120	[0,0.622679926329650,0.644463124823943]	TRUE
205.808	63.7135	147.958	1	0.589805	-0.463824	0.18872	150	[0,0.638778310196709,0.541518248443221]	FALSE
114.391	103.986	119.573	0	-0.264741	-0.0735256	-0.0527016	0	[1,0.353770377857996,0.506130906491659]	FALSE
104.766	202.101	125.437	0	-0.354709	0.877347	-0.00283102	330	[1,0.361221689803292,0.458481751556779]	TRUE
155.8	90.1583	85.6631	0	0.122339	-0.207536	-0.341115	150	[0,0.638778310196709,0.541518248443221]	TRUE
193.905	70.7425	106.376	1	0.478533	-0.395703	-0.164947	180	[0,0.646229622142004,0.493869093508341]	TRUE
98.2389	52.3179	155.553	0	-0.415726	-0.574264	0.253318	330	[1,0.361221689803292,0.458481751556779]	TRUE
164.815	90.3311	63.599	0	0.20661	-0.205862	-0.528777	180	[0,0.646229622142004,0.493869093508341]	TRUE
148.289	104.921	77.1455	0	0.0521265	-0.064464	-0.41356	150	[0,0.638778310196709,0.541518248443221]	TRUE
121.738	144.133	167.041	0	-0.196064	0.315557	0.351026	120	[0,0.622679926329650,0.644463124823943]	TRUE
143.712	109.519	98.2156	0	0.00934644	-0.0199075	-0.234353	210	[0,0.653320868761674,0.448522460413020]	TRUE
163.133	96.2117	75.5618	0	0.190884	-0.14887	-0.42703	330	[1,0.361221689803292,0.458481751556779]	FALSE
164.185	98.0245	68.3496	0	0.200721	-0.131302	-0.488371	210	[0,0.653320868761674,0.448522460413020]	TRUE
231.197	68.5716	186.818	1	0.827134	-0.416742	0.519235	300	[1,0.377320073670351,0.355536875176057]	TRUE
133.205	55.4802	102.87	1	-0.0888738	-0.543617	-0.194766	150	[0,0.638778310196709,0.541518248443221]	FALSE
148.826	97.5612	91.8621	0	0.0571467	-0.135791	-0.288391	330	[1,0.361221689803292,0.458481751556779]	TRUE
102.128	214.756	135.845	0	-0.379376	1	0.085694	90	[0.632769145399608,0.383235679135191,1]	FALSE
111.238	106.149	121.257	0	-0.294217	-0.0525601	-0.0383754	150	[0,0.638778310196709,0.541518248443221]	TRUE
129.142	166.756	146.697	0	-0.126852	0.534805	0.177998	150	[0,0.638778310196709,0.541518248443221]	TRUE
225.943	59.6346	183.479	1	0.778016	-0.503355	0.490834	150	[0,0.638778310196709,0.541518248443221]	TRUE
179.229	84.9172	46.7564	0	0.341345	-0.25833	-0.672027	90	[0.632769145399608,0.383235679135191,1]	FALSE
178.122	99.8235	81.5219	0	0.331002	-0.113866	-0.376337	30	[1,0.346679131238326,0.551477539586980]	TRUE
170.053	57.5572	125.717	1	0.255572	-0.523488	-0.000444596	30	[1,0.346679131238326,0.551477539586980]	TRUE
109.46	50.9002	143.321	0	-0.310839	-0.588003	0.149279	210	[0,0.653320868761674,0.448522460413020]	TRUE
161.153	112.763	101.982	0	0.172377	0.0115375	-0.202321	330	[1,0.361221689803292,0.458481751556779]	TRUE
81.405	206.826	142.237	0	-0.573085	0.923145	0.140061	0	[1,0.353770377857996,0.506130906491659]	TRUE
162.964	76.5648	94.3261	1	0.189305	-0.339276	-0.267435	180	[0,0.646229622142004,0.493869093508341]	TRUE
178.404	79.8713	106.414	1	0.333633	-0.307232	-0.164627	30	[1,0.346679131238326,0.551477539586980]	TRUE
177.608	90.3753	119.609	0	0.326193	-0.205433	-0.0523931	300	[1,0.377320073670351,0.355536875176057]	TRUE
155.655	68.8156	166.303	0	0.120989	-0.414377	0.34475	180	[0,0.646229622142004,0.493869093508341]	TRUE
198.094	72.5765	144.569	1	0.517688	-0.377928	0.159893	150	[0,0.638778310196709,0.541518248443221]	TRUE
117.24	94.2743	126.844	0	-0.238105	-0.167646	0.0091382	300	[1,0.377320073670351,0.355536875176057]	TRUE
162.431	106.17	104.941	0	0.184321	-0.0523577	-0.177153	210	[0,0.653320868761674,0.448522460413020]	TRUE
167.992	104.29	100.995	0	0.236309	-0.0705756	-0.210713	330	[1,0.361221689803292,0.458481751556779]	TRUE
159.782	66.5322	130.87	1	0.15956	-0.436506	0.0433834	30	[1,0.346679131238326,0.551477539586980]	FALSE
120.153	104.361	133.375	0	-0.21088	-0.0698911	0.0646831	330	[1,0.361221689803292,0.458481751556779]	FALSE
144.272	57.2805	115.032	0	0.014579	-0.526169	-0.0913232	150	[0,0.638778310196709,0.541518248443221]	TRUE
182.269	107.995	93.8887	0	0.369762	-0.0346724	-0.271155	150	[0,0.638778310196709,0.541518248443221]	TRUE
130.049	134.973	162.711	0	-0.118377	0.226779	0.3142	150	[0,0.638778310196709,0.541518248443221]	FALSE
133.522	68.9027	126.485	0	-0.085909	-0.413533	0.00608376	210	[0,0.653320868761674,0.448522460413020]	FALSE
128.732	95.9515	115.653	0	-0.130686	-0.151392	-0.0860458	180	[0,0.646229622142004,0.493869093508341]	FALSE
166.257	75.75	59.0657	0	0.220093	-0.347173	-0.567333	330	[1,0.361221689803292,0.458481751556779]	TRUE
175.286	92.4884	107.252	0	0.30449	-0.184954	-0.157494	30	[1,0.346679131238326,0.551477539586980]	TRUE
169.578	79.003	171.836	0	0.251137	-0.315646	0.391811	0	[1,0.353770377857996,0.506130906491659]	TRUE
211.652	63.5336	172.55	1	0.644425	-0.465568	0.397884	210	[0,0.653320868761674,0.448522460413020]	FALSE
219.132	62.7832	177.273	1	0.714347	-0.47284	0.438053	330	[1,0.361221689803292,0.458481751556779]	FALSE
130.86	46.9176	118.508	1	-0.110793	-0.626601	-0.0617615	180	[0,0.646229622142004,0.493869093508341]	TRUE
91.2048	124.513	155.735	0	-0.481479	0.125408	0.254864	180	[0,0.646229622142004,0.493869093508341]	TRUE
139.246	117.642	99.5672	0	-0.0324008	0.05882	-0.222857	330	[1,0.361221689803292,0.458481751556779]	FALSE
134.79	150.26	156.753	0	-0.0740595	0.374933	0.263524	0	[1,0.353770377857996,0.506130906491659]	TRUE
200.333	75.1606	156.171	1	0.53862	-0.352885	0.258571	210	[0,0.653320868761674,0.448522460413020]	FALSE
184.939	74.6624	57.1865	0	0.394726	-0.357713	-0.583316	330	[1,0.361221689803292,0.458481751556779]	TRUE
176.158	100.858	115.275	0	0.312643	-0.103844	-0.0892593	180	[0,0.646229622142004,0.493869093508341]	TRUE
172.693	60.1234	98.1659	1	0.280248	-0.498617	-0.234776	330	[1,0.361221689803292,0.458481751556779]	TRUE
169.863	104.312	111.11	0	0.2538	-0.0703613	-0.124683	180	[0,0.646229622142004,0.493869093508341]	TRUE
169.803	100.14	105.336	0	0.253235	-0.110796	-0.173796	150	[0,0.638778310196709,0.541518248443221]	TRUE
163.992	56.8013	143.675	1	0.198917	-0.530813	0.152295	330	[1,0.361221689803292,0.458481751556779]	TRUE
70.8083	120.506	142.671	0	-0.67214	0.0865802	0.143755	150	[0,0.638778310196709,0.541518248443221]	TRUE
144.344	71.3501	118.104	0	0.0152525	-0.389815	-0.0651976	150	[0,0.638778310196709,0.541518248443221]	TRUE
203.961	69.2979	111.299	0	0.572535	-0.409703	-0.123075	30	[1,0.346679131238326,0.551477539586980]	TRUE
92.2351	98.5274	148.159	0	-0.471848	-0.126428	0.190428	210	[0,0.653320868761674,0.448522460413020]	TRUE
201.841	85.8279	156.111	1	0.552716	-0.249503	0.258067	180	[0,0.646229622142004,0.493869093508341]	FALSE
180.126	95.1395	161.539	1	0.349737	-0.159261	0.304227	300	[1,0.377320073670351,0.355536875176057]	FALSE
166.58	55.6836	90.7198	1	0.223105	-0.541646	-0.298107	330	[1,0.361221689803292,0.458481751556779]	FALSE
182.358	99.5682	155.719	1	0.370594	-0.116341	0.254732	330	[1,0.361221689803292,0.458481751556779]	TRUE
169.731	95.0209	144.676	0	0.252561	-0.16041	0.160804	60	[1,0.333477250739088,0.635900048530133]	TRUE
178.452	64.3007	110.564	1	0.334088	-0.458133	-0.129326	300	[1,0.377320073670351,0.355536875176057]	TRUE
161.564	96.437	110.729	0	0.176225	-0.146686	-0.127921	150	[0,0.638778310196709,0.541518248443221]	TRUE
180.656	90.6696	162	1	0.354684	-0.20258	0.308148	180	[0,0.646229622142004,0.493869093508341]	TRUE
172.594	48.816	100.98	1	0.279323	-0.608202	-0.210841	300	[1,0.377320073670351,0.355536875176057]	FALSE
161.06	65.1596	148.356	1	0.171507	-0.449809	0.192106	30	[1,0.346679131238326,0.551477539586980]	FALSE
164.007	48.0149	77.5049	1	0.199056	-0.615966	-0.410503	210	[0,0.653320868761674,0.448522460413020]	TRUE
188.276	91.4148	115.258	0	0.425914	-0.195358	-0.0893996	330	[1,0.361221689803292,0.458481751556779]	TRUE
158.168	81.5392	106.158	0	0.144471	-0.291068	-0.166796	210	[0,0.653320868761674,0.448522460413020]	TRUE
161.665	51.4608	117.83	0	0.177162	-0.58257	-0.067528	210	[0,0.653320868761674,0.448522460413020]	TRUE
98.627	100.584	113.221	0	-0.412098	-0.106494	-0.106732	210	[0,0.653320868761674,0.448522460413020]	TRUE
196.631	64.3352	151.412	1	0.504017	-0.457799	0.218094	150	[0,0.638778310196709,0.541518248443221]	TRUE
102.124	105.05	130.283	0	-0.37941	-0.0632106	0.0383881	270	[0.367230854600391,0.616764320864810,0]	TRUE
115.853	82.5944	98.453	0	-0.251071	-0.280841	-0.232334	180	[0,0.646229622142004,0.493869093508341]	TRUE
108.856	89.1626	148.727	0	-0.316481	-0.217186	0.195259	30	[1,0.346679131238326,0.551477539586980]	TRUE
169.924	102.514	171.331	1	0.254365	-0.0877956	0.38751	30	[1,0.346679131238326,0.551477539586980]	TRUE
163.746	53.0512	142.862	0	0.196618	-0.567157	0.145373	30	[1,0.346679131238326,0.551477539586980]	TRUE
174.944	86.4327	105.417	0	0.301288	-0.243642	-0.173102	180	[0,0.646229622142004,0.493869093508341]	TRUE
180.311	68.6557	143.497	1	0.351458	-0.415927	0.150774	240	[0,0.666522749260912,0.364099951469867]	FALSE
187.466	103.259	155.297	0	0.418341	-0.0805705	0.251139	330	[1,0.361221689803292,0.458481751556779]	TRUE
209.04	64.1243	100.864	1	0.62001	-0.459843	-0.211827	0	[1,0.353770377857996,0.506130906491659]	TRUE
117.367	63.1061	104.584	0	-0.236924	-0.469711	-0.180184	30	[1,0.346679131238326,0.551477539586980]	TRUE
200.37	79.1155	176.419	1	0.538972	-0.314557	0.430784	30	[1,0.346679131238326,0.551477539586980]	TRUE
159.589	68.7974	157.333	0	0.157758	-0.414553	0.268456	300	[1,0.377320073670351,0.355536875176057]	FALSE
193.542	38.2989	141.304	1	0.475144	-0.710128	0.132125	180	[0,0.646229622142004,0.493869093508341]	TRUE
167.935	93.1051	121.402	0	0.235772	-0.178977	-0.0371465	210	[0,0.653320868761674,0.448522460413020]	TRUE
183.868	47.1183	58.9962	1	0.384714	-0.624655	-0.567925	180	[0,0.646229622142004,0.493869093508341]	TRUE
94.2368	115.931	134.689	0	-0.453137	0.0422421	0.0758599	180	[0,0.646229622142004,0.493869093508341]	TRUE
150.992	79.9193	103.493	0	0.0773982	-0.306766	-0.18947	330	[1,0.361221689803292,0.458481751556779]	TRUE
160.883	29.5122	151.631	1	0.169853	-0.795284	0.219958	150	[0,0.638778310196709,0.541518248443221]	TRUE
117.643	60.1464	113.54	0	-0.234342	-0.498394	-0.104013	120	[0,0.622679926329650,0.644463124823943]	TRUE
201.022	108.789	165.007	1	0.545067	-0.0269822	0.333722	210	[0,0.653320868761674,0.448522460413020]	TRUE
187.237	67.3921	161.899	1	0.416206	-0.428173	0.307289	330	[1,0.361221689803292,0.458481751556779]	FALSE
185.209	96.3547	115.813	0	0.397244	-0.147483	-0.0846797	300	[1,0.377320073670351,0.355536875176057]	TRUE
161.727	79.2827	151.24	0	0.177746	-0.312936	0.216633	0	[1,0.353770377857996,0.506130906491659]	TRUE
194.728	68.8025	93.294	1	0.48623	-0.414505	-0.276213	180	[0,0.646229622142004,0.493869093508341]	TRUE
187.845	36.791	132.05	1	0.421892	-0.724742	0.0534197	30	[1,0.346679131238326,0.551477539586980]	TRUE
198.11	50.9935	72.4903	1	0.517842	-0.587099	-0.453154	330	[1,0.361221689803292,0.458481751556779]	TRUE
78.3942	152.159	183.473	0	-0.601229	0.393338	0.490784	30	[1,0.346679131238326,0.551477539586980]	TRUE
185.418	84.6176	130.043	0	0.399201	-0.261233	0.036348	30	[1,0.346679131238326,0.551477539586980]	FALSE
124.036	64.8361	109.149	0	-0.174579	-0.452945	-0.141358	180	[0,0.646229622142004,0.493869093508341]	TRUE
177.497	69.5546	83.7976	1	0.325157	-0.407216	-0.356982	150	[0,0.638778310196709,0.541518248443221]	TRUE
167.555	73.4054	164.953	1	0.232219	-0.369895	0.333269	210	[0,0.653320868761674,0.448522460413020]	FALSE
178.251	92.2542	105.122	0	0.332209	-0.187223	-0.175615	240	[0,0.666522749260912,0.364099951469867]	FALSE
166.508	80.6909	141.418	0	0.222438	-0.299289	0.133093	300	[1,0.377320073670351,0.355536875176057]	FALSE
167.019	45.7845	36.4682	1	0.227211	-0.637581	-0.759531	30	[1,0.346679131238326,0.551477539586980]	TRUE
94.0694	53.5162	117.049	0	-0.454702	-0.562651	-0.0741699	180	[0,0.646229622142004,0.493869093508341]	TRUE
159.297	66.729	164.316	0	0.155024	-0.4346	0.327852	210	[0,0.653320868761674,0.448522460413020]	TRUE
174.749	41.7179	34.8027	1	0.299471	-0.676993	-0.773697	0	[1,0.353770377857996,0.506130906491659]	TRUE
185.263	77.6172	195.006	1	0.397749	-0.329077	0.588877	150	[0,0.638778310196709,0.541518248443221]	TRUE
167.504	70.6648	141.152	0	0.231742	-0.396456	0.130835	0	[1,0.353770377857996,0.506130906491659]	FALSE
192.527	54.59	134.367	1	0.465657	-0.552244	0.0731267	30	[1,0.346679131238326,0.551477539586980]	TRUE
179.531	20.64	117.961	1	0.344168	-0.881268	-0.0664122	330	[1,0.361221689803292,0.458481751556779]	TRUE
191.163	92.2282	204.746	1	0.452905	-0.187476	0.671714	150	[0,0.638778310196709,0.541518248443221]	FALSE
124.543	91.3787	166.629	1	-0.169839	-0.195708	0.347519	150	[0,0.638778310196709,0.541518248443221]	FALSE
134.922	78.3997	166.523	1	-0.0728254	-0.321494	0.346616	330	[1,0.361221689803292,0.458481751556779]	FALSE
150.892	88.2475	180.354	1	0.076459	-0.226054	0.464258	150	[0,0.638778310196709,0.541518248443221]	TRUE
157.651	42.5156	25.292	1	0.139644	-0.669263	-0.854588	0	[1,0.353770377857996,0.506130906491659]	TRUE
175.408	71.309	102.165	0	0.305626	-0.390212	-0.200763	330	[1,0.361221689803292,0.458481751556779]	TRUE
163.11	39.9444	34.2822	1	0.190667	-0.694181	-0.778124	0	[1,0.353770377857996,0.506130906491659]	FALSE
152.322	70.974	167.326	0	0.089829	-0.393459	0.353446	300	[1,0.377320073670351,0.355536875176057]	TRUE
188.829	27.9665	41.3944	1	0.431088	-0.810264	-0.717633	0	[1,0.353770377857996,0.506130906491659]	FALSE
80.5939	168.913	87.255	0	-0.580667	0.555711	-0.327575	90	[0.632769145399608,0.383235679135191,1]	FALSE
144.544	67.6273	160.928	0	0.0171194	-0.425894	0.299032	210	[0,0.653320868761674,0.448522460413020]	TRUE
193.257	45.2119	95.4278	1	0.472476	-0.643131	-0.258064	330	[1,0.361221689803292,0.458481751556779]	TRUE
160.526	60.1686	69.6336	1	0.166513	-0.498179	-0.47745	180	[0,0.646229622142004,0.493869093508341]	TRUE
198.057	15.0395	55.354	1	0.517343	-0.935545	-0.598902	300	[1,0.377320073670351,0.355536875176057]	TRUE
117.37	46.4783	96.6842	0	-0.236889	-0.630857	-0.247378	180	[0,0.646229622142004,0.493869093508341]	TRUE
125.314	97.1537	179.382	1	-0.162635	-0.13974	0.455988	150	[0,0.638778310196709,0.541518248443221]	FALSE
160.295	89.2828	96.8271	0	0.164356	-0.21602	-0.246163	0	[1,0.353770377857996,0.506130906491659]	FALSE
158.106	36.5962	35.5996	1	0.143892	-0.72663	-0.766919	180	[0,0.646229622142004,0.493869093508341]	TRUE
93.9615	152.493	84.1283	0	-0.455711	0.396576	-0.354169	0	[1,0.353770377857996,0.506130906491659]	FALSE
182.048	75.4196	127.307	1	0.367703	-0.350375	0.0130776	0	[1,0.353770377857996,0.506130906491659]	TRUE
198.919	22.2663	76.0035	1	0.525408	-0.865507	-0.423273	330	[1,0.361221689803292,0.458481751556779]	TRUE
159.282	34.1874	18.7359	1	0.15489	-0.749974	-0.910349	300	[1,0.377320073670351,0.355536875176057]	TRUE
82.1174	43.6252	109.109	0	-0.566426	-0.658509	-0.141702	150	[0,0.638778310196709,0.541518248443221]	TRUE
154.448	106.466	211.333	1	0.109698	-0.049495	0.727743	210	[0,0.653320868761674,0.448522460413020]	FALSE
121.906	86.4592	183.299	1	-0.194491	-0.243385	0.489308	300	[1,0.377320073670351,0.355536875176057]	FALSE
136.303	79.7008	140.532	0	-0.0599109	-0.308884	0.125563	180	[0,0.646229622142004,0.493869093508341]	TRUE
164.334	82.6488	152.59	0	0.202111	-0.280313	0.22812	300	[1,0.377320073670351,0.355536875176057]	TRUE
171.093	106.916	222.165	1	0.265299	-0.0451293	0.819867	30	[1,0.346679131238326,0.551477539586980]	TRUE
148.79	81.8147	158.373	0	0.0568138	-0.288398	0.277304	30	[1,0.346679131238326,0.551477539586980]	TRUE
150.948	50.3673	63.1055	1	0.0769849	-0.593168	-0.532974	120	[0,0.622679926329650,0.644463124823943]	TRUE
81.7581	143.91	80.1893	0	-0.569785	0.313394	-0.387672	150	[0,0.638778310196709,0.541518248443221]	TRUE
134.34	92.8289	110.231	0	-0.078259	-0.181654	-0.132158	270	[0.367230854600391,0.616764320864810,0]	TRUE
153.24	103.345	204.603	1	0.0984058	-0.0797413	0.670503	240	[0,0.666522749260912,0.364099951469867]	TRUE
70.719	116.086	130.173	0	-0.672975	0.0437449	0.0374517	240	[0,0.666522749260912,0.364099951469867]	FALSE
204.451	14.6417	67.4173	1	0.577119	-0.939401	-0.496301	330	[1,0.361221689803292,0.458481751556779]	TRUE
169.691	24.0022	15.8507	1	0.252186	-0.848683	-0.934889	330	[1,0.361221689803292,0.458481751556779]	TRUE
124.761	77.5943	163.089	0	-0.167802	-0.329299	0.31741	30	[1,0.346679131238326,0.551477539586980]	TRUE
195.81	10.6714	33.3031	1	0.49634	-0.977879	-0.786452	300	[1,0.377320073670351,0.355536875176057]	TRUE
153.905	31.0094	17.1881	1	0.10463	-0.780774	-0.923514	330	[1,0.361221689803292,0.458481751556779]	TRUE
204.116	28.0758	63.4488	1	0.573982	-0.809205	-0.530054	330	[1,0.361221689803292,0.458481751556779]	TRUE
145.376	45.0002	36.3089	1	0.0248949	-0.645183	-0.760887	150	[0,0.638778310196709,0.541518248443221]	TRUE
151.533	120.338	216.993	1	0.0824515	0.0849447	0.77588	330	[1,0.361221689803292,0.458481751556779]	TRUE
156.326	124.75	224.493	1	0.127261	0.127712	0.839672	150	[0,0.638778310196709,0.541518248443221]	TRUE
129.053	117.678	207.476	1	-0.127687	0.0591659	0.694937	150	[0,0.638778310196709,0.541518248443221]	TRUE
203.967	9.9866	42.2386	1	0.572596	-0.984515	-0.710452	300	[1,0.377320073670351,0.355536875176057]	TRUE
208.857	11.8527	49.3667	1	0.618302	-0.96643	-0.649826	330	[1,0.361221689803292,0.458481751556779]	TRUE
104.785	94.1965	149.175	0	-0.354539	-0.1684	0.199071	180	[0,0.646229622142004,0.493869093508341]	FALSE
161.29	21.4276	11.6536	1	0.17366	-0.873635	-0.970586	30	[1,0.346679131238326,0.551477539586980]	TRUE
163.819	83.8522	132.969	0	0.197298	-0.268651	0.0612301	300	[1,0.377320073670351,0.355536875176057]	TRUE
141.687	47.737	139.473	0	-0.00958493	-0.618659	0.116553	210	[0,0.653320868761674,0.448522460413020]	FALSE
136.976	77.0109	102.988	0	-0.0536204	-0.334953	-0.193766	30	[1,0.346679131238326,0.551477539586980]	TRUE
179.574	68.9049	114.256	1	0.344575	-0.413511	-0.0979247	330	[1,0.361221689803292,0.458481751556779]	TRUE
195.82	43.512	84.3913	1	0.496435	-0.659606	-0.351932	30	[1,0.346679131238326,0.551477539586980]	TRUE
210.017	17.103	54.5791	1	0.629142	-0.915547	-0.605493	330	[1,0.361221689803292,0.458481751556779]	TRUE
152.161	31.764	15.7497	1	0.088321	-0.773461	-0.935748	180	[0,0.646229622142004,0.493869093508341]	TRUE
137.568	88.8458	153.336	0	-0.0480869	-0.220256	0.234462	30	[1,0.346679131238326,0.551477539586980]	TRUE
127.006	110.872	205.092	1	-0.146816	-0.00678854	0.674661	0	[1,0.353770377857996,0.506130906491659]	FALSE
158.361	26.3968	11.8914	1	0.146278	-0.825477	-0.968564	210	[0,0.653320868761674,0.448522460413020]	TRUE
121.238	37.1437	16.9371	1	-0.200739	-0.721324	-0.925649	150	[0,0.638778310196709,0.541518248443221]	TRUE
140.701	62.8593	117.112	0	-0.0188015	-0.472102	-0.0736352	180	[0,0.646229622142004,0.493869093508341]	TRUE
119.12	92.8835	119.74	0	-0.220532	-0.181125	-0.0512799	60	[1,0.333477250739088,0.635900048530133]	FALSE
205.09	23.1376	62.92	1	0.583087	-0.857063	-0.534551	330	[1,0.361221689803292,0.458481751556779]	TRUE
125.506	32.2181	45.8381	1	-0.160844	-0.769059	-0.679838	150	[0,0.638778310196709,0.541518248443221]	TRUE
55.8997	141.417	195.541	0	-0.811502	0.289233	0.593427	180	[0,0.646229622142004,0.493869093508341]	TRUE
97.9029	99.814	162.298	0	-0.418867	-0.113958	0.310688	330	[1,0.361221689803292,0.458481751556779]	TRUE
209.804	16.6478	45.2896	1	0.627155	-0.919958	-0.684503	0	[1,0.353770377857996,0.506130906491659]	TRUE
135.571	54.2504	145.881	0	-0.0667526	-0.555535	0.171053	150	[0,0.638778310196709,0.541518248443221]	FALSE
204.769	22.8568	56.3544	1	0.580084	-0.859785	-0.590394	270	[0.367230854600391,0.616764320864810,0]	FALSE
203.707	11.1969	28.6193	1	0.570159	-0.972786	-0.826288	300	[1,0.377320073670351,0.355536875176057]	TRUE
125.958	86.1651	180.113	0	-0.156613	-0.246235	0.462209	30	[1,0.346679131238326,0.551477539586980]	FALSE
140.238	54.9551	132.009	0	-0.0231303	-0.548706	0.0530655	0	[1,0.353770377857996,0.506130906491659]	FALSE
131.118	77.9897	126.889	0	-0.108382	-0.325467	0.00952	180	[0,0.646229622142004,0.493869093508341]	FALSE
109.477	96.476	142.564	0	-0.310672	-0.146308	0.142845	330	[1,0.361221689803292,0.458481751556779]	FALSE
93.1937	88.7144	102.681	0	-0.462888	-0.22153	-0.196375	180	[0,0.646229622142004,0.493869093508341]	FALSE
192.716	38.5513	98.0663	1	0.467422	-0.707682	-0.235623	330	[1,0.361221689803292,0.458481751556779]	TRUE
155.592	19.6405	15.4944	1	0.120398	-0.890955	-0.937919	150	[0,0.638778310196709,0.541518248443221]	TRUE
117.143	39.7815	12.5012	1	-0.239019	-0.69576	-0.963377	210	[0,0.653320868761674,0.448522460413020]	TRUE
110.316	52.5092	69.4253	0	-0.302834	-0.57241	-0.479222	120	[0,0.622679926329650,0.644463124823943]	TRUE
167.401	64.5989	132.163	0	0.230786	-0.455243	0.0543825	330	[1,0.361221689803292,0.458481751556779]	TRUE
190.94	12.1455	24.8285	1	0.450823	-0.963592	-0.85853	210	[0,0.653320868761674,0.448522460413020]	TRUE
146.217	40.4587	10.3352	1	0.0327561	-0.689196	-0.9818	180	[0,0.646229622142004,0.493869093508341]	TRUE
193.874	34.9221	80.8239	1	0.478242	-0.742855	-0.382274	330	[1,0.361221689803292,0.458481751556779]	TRUE
151.232	34.2811	11.3416	1	0.0796424	-0.749066	-0.97324	180	[0,0.646229622142004,0.493869093508341]	TRUE
131.983	132.967	200.177	1	-0.100293	0.207347	0.632859	180	[0,0.646229622142004,0.493869093508341]	FALSE
126.612	86.4773	168.506	0	-0.150501	-0.24321	0.363486	0	[1,0.353770377857996,0.506130906491659]	TRUE
108.466	85.9014	170.294	0	-0.320127	-0.248791	0.378694	180	[0,0.646229622142004,0.493869093508341]	TRUE
210.442	14.989	36.4212	1	0.63312	-0.936034	-0.759931	300	[1,0.377320073670351,0.355536875176057]	TRUE
132.166	69.7624	150.119	0	-0.0985804	-0.405202	0.207097	150	[0,0.638778310196709,0.541518248443221]	TRUE
102.876	81.7437	177.87	0	-0.372376	-0.289085	0.443128	300	[1,0.377320073670351,0.355536875176057]	TRUE
111.963	80.9825	169.417	0	-0.287439	-0.296463	0.371236	30	[1,0.346679131238326,0.551477539586980]	TRUE
111.62	48.5915	10.5743	1	-0.29064	-0.610378	-0.979766	30	[1,0.346679131238326,0.551477539586980]	TRUE
93.2495	40.0326	10.6048	1	-0.462366	-0.693326	-0.979506	150	[0,0.638778310196709,0.541518248443221]	TRUE
132.594	74.5077	162.864	0	-0.0945843	-0.359213	0.315503	30	[1,0.346679131238326,0.551477539586980]	TRUE
109.661	55.3164	44.5661	1	-0.308954	-0.545204	-0.690656	150	[0,0.638778310196709,0.541518248443221]	TRUE
129.703	92.143	156.616	0	-0.121606	-0.188301	0.262357	210	[0,0.653320868761674,0.448522460413020]	TRUE
103.661	40.0732	20.8177	1	-0.365042	-0.692933	-0.892643	150	[0,0.638778310196709,0.541518248443221]	TRUE
99.1278	99.891	83.7971	0	-0.407417	-0.113212	-0.356986	0	[1,0.353770377857996,0.506130906491659]	TRUE
126.244	149.036	196.768	1	-0.153944	0.363073	0.603864	150	[0,0.638778310196709,0.541518248443221]	TRUE
130.397	151.601	197.639	1	-0.115121	0.387931	0.611267	150	[0,0.638778310196709,0.541518248443221]	TRUE
101.184	73.1163	181.822	0	-0.388197	-0.372697	0.476746	330	[1,0.361221689803292,0.458481751556779]	FALSE
200.234	14.833	35.1303	1	0.537698	-0.937546	-0.770911	150	[0,0.638778310196709,0.541518248443221]	TRUE
162.261	63.3093	136.832	0	0.18274	-0.467742	0.0940868	180	[0,0.646229622142004,0.493869093508341]	TRUE
199.049	36.0232	51.2447	1	0.52662	-0.732182	-0.633854	30	[1,0.346679131238326,0.551477539586980]	TRUE
130.089	113.032	165.223	0	-0.117998	0.014141	0.335566	150	[0,0.638778310196709,0.541518248443221]	TRUE
121.101	58.2645	10.967	1	-0.202017	-0.516633	-0.976426	180	[0,0.646229622142004,0.493869093508341]	TRUE
175.238	63.1241	125.635	1	0.304039	-0.469536	-0.00114145	330	[1,0.361221689803292,0.458481751556779]	TRUE
110.031	66.1041	151.28	0	-0.305498	-0.440655	0.216971	0	[1,0.353770377857996,0.506130906491659]	TRUE
127.278	31.394	27.0588	1	-0.144278	-0.777046	-0.839561	180	[0,0.646229622142004,0.493869093508341]	TRUE
172.817	67.0964	110.23	1	0.281414	-0.431039	-0.132167	300	[1,0.377320073670351,0.355536875176057]	TRUE
76.6858	51.9195	12.7177	1	-0.617199	-0.578125	-0.961536	150	[0,0.638778310196709,0.541518248443221]	TRUE
140.76	86.2133	151.11	0	-0.018252	-0.245768	0.215528	330	[1,0.361221689803292,0.458481751556779]	FALSE
180.696	56.9053	70.7794	1	0.355061	-0.529805	-0.467705	180	[0,0.646229622142004,0.493869093508341]	TRUE
118.567	159.604	176.396	0	-0.225704	0.46549	0.430594	240	[0,0.666522749260912,0.364099951469867]	TRUE
136.735	65.7448	127.825	0	-0.0558752	-0.444138	0.0174841	180	[0,0.646229622142004,0.493869093508341]	TRUE
162.346	23.6933	35.5477	1	0.183525	-0.851677	-0.76736	210	[0,0.653320868761674,0.448522460413020]	TRUE
81.2306	76.1383	13.2319	1	-0.574715	-0.34341	-0.957163	180	[0,0.646229622142004,0.493869093508341]	TRUE
95.0018	106.831	49.8629	1	-0.445986	-0.0459505	-0.645606	180	[0,0.646229622142004,0.493869093508341]	TRUE
126.311	133.925	159.299	0	-0.153317	0.216631	0.285178	210	[0,0.653320868761674,0.448522460413020]	TRUE
102.443	60.4445	154.25	0	-0.376428	-0.495505	0.242231	30	[1,0.346679131238326,0.551477539586980]	TRUE
68.5467	170.137	125.415	0	-0.693281	0.567571	-0.00301061	240	[0,0.666522749260912,0.364099951469867]	TRUE
112.027	120.289	182.34	1	-0.286835	0.0844746	0.481146	30	[1,0.346679131238326,0.551477539586980]	TRUE
152.345	70.6087	126.233	0	0.0900477	-0.396999	0.00393898	150	[0,0.638778310196709,0.541518248443221]	TRUE
86.8523	139.667	69.9718	0	-0.522165	0.272274	-0.474574	150	[0,0.638778310196709,0.541518248443221]	TRUE
191.132	45.0701	51.8123	1	0.452614	-0.644506	-0.629025	30	[1,0.346679131238326,0.551477539586980]	TRUE
193.321	31.475	44.2045	1	0.473072	-0.776261	-0.693732	150	[0,0.638778310196709,0.541518248443221]	TRUE
165.965	85.8281	168.573	0	0.217362	-0.249502	0.364056	330	[1,0.361221689803292,0.458481751556779]	FALSE
128.298	52.846	178.308	0	-0.134739	-0.569146	0.446856	0	[1,0.353770377857996,0.506130906491659]	TRUE
163.489	76.2372	88.3035	1	0.194213	-0.342451	-0.318658	150	[0,0.638778310196709,0.541518248443221]	TRUE
91.6393	60.5406	23.7145	1	-0.477417	-0.494574	-0.868005	150	[0,0.638778310196709,0.541518248443221]	TRUE
89.6123	93.3767	33.3977	1	-0.496366	-0.176345	-0.785647	150	[0,0.638778310196709,0.541518248443221]	TRUE
167.883	32.6318	39.7904	1	0.235292	-0.76505	-0.731275	270	[0.367230854600391,0.616764320864810,0]	TRUE
151.052	106.679	155.558	0	0.0779604	-0.0474237	0.25336	180	[0,0.646229622142004,0.493869093508341]	TRUE
94.6046	167.332	175.29	1	-0.449699	0.54039	0.42119	300	[1,0.377320073670351,0.355536875176057]	TRUE
122.463	129.839	148.328	0	-0.189288	0.177024	0.191865	210	[0,0.653320868761674,0.448522460413020]	TRUE
58.3037	76.0264	16.2919	1	-0.78903	-0.344494	-0.931137	180	[0,0.646229622142004,0.493869093508341]	TRUE
90.1784	176.013	166.864	0	-0.491074	0.624523	0.349523	180	[0,0.646229622142004,0.493869093508341]	TRUE
55.0753	94.455	15.9262	1	-0.819209	-0.165895	-0.934247	210	[0,0.653320868761674,0.448522460413020]	TRUE
150.74	80.5826	107.692	0	0.0750395	-0.300338	-0.153758	180	[0,0.646229622142004,0.493869093508341]	TRUE
116.678	70.1083	114.658	0	-0.243359	-0.40185	-0.0945068	180	[0,0.646229622142004,0.493869093508341]	TRUE
135.518	76.6469	105.232	0	-0.067254	-0.338481	-0.174673	150	[0,0.638778310196709,0.541518248443221]	TRUE
154.089	72.4955	65.6832	1	0.106349	-0.378714	-0.51105	150	[0,0.638778310196709,0.541518248443221]	TRUE
81.2352	89.7656	25.116	1	-0.574672	-0.211342	-0.856085	180	[0,0.646229622142004,0.493869093508341]	FALSE
150.145	87.516	89.2562	0	0.0694787	-0.233144	-0.310555	180	[0,0.646229622142004,0.493869093508341]	TRUE
163.56	61.2594	55.1939	1	0.194876	-0.487608	-0.600265	180	[0,0.646229622142004,0.493869093508341]	TRUE
156.883	53.4275	43.4866	1	0.132462	-0.56351	-0.699838	150	[0,0.638778310196709,0.541518248443221]	TRUE
67.962	80.2303	17.5092	1	-0.698747	-0.303753	-0.920782	150	[0,0.638778310196709,0.541518248443221]	TRUE
122.21	61.2112	139.54	0	-0.19165	-0.488075	0.117122	180	[0,0.646229622142004,0.493869093508341]	TRUE
147.941	82.9176	77.3558	0	0.0488749	-0.277709	-0.411771	120	[0,0.622679926329650,0.644463124823943]	FALSE
163.464	59.2895	50.5381	1	0.193979	-0.506699	-0.639863	150	[0,0.638778310196709,0.541518248443221]	TRUE
178.912	68.3946	174.295	0	0.338384	-0.418457	0.412727	180	[0,0.646229622142004,0.493869093508341]	TRUE
125.057	61.5332	33.9557	1	-0.165037	-0.484954	-0.780901	210	[0,0.653320868761674,0.448522460413020]	TRUE
143.861	86.2957	99.501	0	0.0107348	-0.24497	-0.22342	0	[1,0.353770377857996,0.506130906491659]	TRUE
52.7595	99.3727	15.7578	1	-0.840856	-0.118235	-0.935679	180	[0,0.646229622142004,0.493869093508341]	TRUE
93.5093	172.536	140.905	0	-0.459937	0.590825	0.12873	240	[0,0.666522749260912,0.364099951469867]	TRUE
147.5	57.1063	141.486	0	0.0447502	-0.527857	0.133675	30	[1,0.346679131238326,0.551477539586980]	TRUE
64.6757	185.994	173.025	0	-0.729466	0.721246	0.401918	180	[0,0.646229622142004,0.493869093508341]	TRUE
51.2022	175.526	154.658	0	-0.855413	0.6198	0.245708	150	[0,0.638778310196709,0.541518248443221]	FALSE
144.299	88.495	83.9246	0	0.0148294	-0.223656	-0.355902	150	[0,0.638778310196709,0.541518248443221]	TRUE
116.048	87.0245	49.509	1	-0.24925	-0.237907	-0.648616	150	[0,0.638778310196709,0.541518248443221]	TRUE
82.4824	160.839	192.538	0	-0.563014	0.477463	0.567885	30	[1,0.346679131238326,0.551477539586980]	TRUE
60.5004	166.469	156.095	0	-0.768496	0.532029	0.257924	30	[1,0.346679131238326,0.551477539586980]	TRUE
127.498	85.0799	106.552	0	-0.142222	-0.256753	-0.163449	150	[0,0.638778310196709,0.541518248443221]	TRUE
79.7589	102.248	22.4412	1	-0.588473	-0.0903713	-0.878835	180	[0,0.646229622142004,0.493869093508341]	TRUE
95.9794	129.427	191.883	0	-0.436847	0.173031	0.562316	210	[0,0.653320868761674,0.448522460413020]	TRUE
134.703	94.6883	100.138	0	-0.0748733	-0.163634	-0.217999	150	[0,0.638778310196709,0.541518248443221]	TRUE
121.957	82.3386	64.5704	0	-0.194012	-0.28332	-0.520515	150	[0,0.638778310196709,0.541518248443221]	TRUE
87.1294	92.4912	28.736	1	-0.519575	-0.184926	-0.825296	180	[0,0.646229622142004,0.493869093508341]	TRUE
39.9144	119.939	11.5095	1	-0.960929	0.0810814	-0.971812	210	[0,0.653320868761674,0.448522460413020]	TRUE
110.835	88.2787	65.1546	1	-0.297984	-0.225752	-0.515546	150	[0,0.638778310196709,0.541518248443221]	TRUE
54.378	107.145	10.1008	1	-0.825727	-0.0429121	-0.983793	270	[0.367230854600391,0.616764320864810,0]	FALSE
70.8828	95.8393	14.4416	1	-0.671444	-0.152478	-0.946874	240	[0,0.666522749260912,0.364099951469867]	TRUE
40.7595	158.595	141.404	0	-0.953028	0.45571	0.132974	180	[0,0.646229622142004,0.493869093508341]	TRUE
135.016	161	166.299	0	-0.0719423	0.479021	0.344711	150	[0,0.638778310196709,0.541518248443221]	FALSE
119.5	90.9438	108.767	0	-0.216985	-0.199923	-0.144612	300	[1,0.377320073670351,0.355536875176057]	TRUE
130.678	118.592	155.27	0	-0.112495	0.0680283	0.250912	210	[0,0.653320868761674,0.448522460413020]	TRUE
35.7346	178.414	172.654	0	-1	0.64779	0.398766	0	[1,0.353770377857996,0.506130906491659]	TRUE
171.57	50.8583	115.891	0	0.269755	-0.588409	-0.0840164	30	[1,0.346679131238326,0.551477539586980]	TRUE
133.771	69.7155	112.35	0	-0.0835835	-0.405656	-0.114133	150	[0,0.638778310196709,0.541518248443221]	TRUE
88.1033	103.328	73.1183	1	-0.510471	-0.079905	-0.447812	150	[0,0.638778310196709,0.541518248443221]	TRUE
53.3849	114.746	8.19531	1	-0.83501	0.0307495	-1	240	[0,0.666522749260912,0.364099951469867]	TRUE
109.533	93.5973	101.408	0	-0.31015	-0.174207	-0.207201	0	[1,0.353770377857996,0.506130906491659]	TRUE
46.1935	122.807	106.599	0	-0.902233	0.108877	-0.163051	30	[1,0.346679131238326,0.551477539586980]	TRUE
52.772	182.963	188.625	0	-0.840739	0.691879	0.5346	150	[0,0.638778310196709,0.541518248443221]	TRUE
120.462	88.4734	75.1176	0	-0.207994	-0.223865	-0.430808	180	[0,0.646229622142004,0.493869093508341]	TRUE
62.4915	139.963	118.995	0	-0.749883	0.275146	-0.0576197	330	[1,0.361221689803292,0.458481751556779]	TRUE
120.012	174.473	112.228	0	-0.2122	0.609599	-0.115172	300	[1,0.377320073670351,0.355536875176057]	FALSE
105.488	130.238	166.836	0	-0.347963	0.180895	0.349283	300	[1,0.377320073670351,0.355536875176057]	TRUE
98.2017	92.6991	108.518	0	-0.416074	-0.182911	-0.146727	330	[1,0.361221689803292,0.458481751556779]	TRUE
88.2154	99.9208	86.7595	0	-0.509423	-0.112923	-0.33179	180	[0,0.646229622142004,0.493869093508341]	TRUE
157.279	152.086	154.81	0	0.136163	0.392634	0.246994	270	[0.367230854600391,0.616764320864810,0]	FALSE
52.4575	165.827	177.715	0	-0.843679	0.525802	0.441812	150	[0,0.638778310196709,0.541518248443221]	TRUE
103.99	91.719	103.434	0	-0.361963	-0.192411	-0.189969	150	[0,0.638778310196709,0.541518248443221]	TRUE
113.402	84.5401	83.2618	0	-0.27399	-0.261985	-0.361539	120	[0,0.622679926329650,0.644463124823943]	TRUE
96.5198	157.496	179.349	0	-0.431796	0.445066	0.455708	300	[1,0.377320073670351,0.355536875176057]	TRUE
95.3933	132.272	164.652	0	-0.442326	0.200608	0.330706	0	[1,0.353770377857996,0.506130906491659]	TRUE
72.7829	100.625	50.8219	1	-0.653682	-0.106095	-0.63745	210	[0,0.653320868761674,0.448522460413020]	TRUE
131.274	165.884	132.438	0	-0.10692	0.526353	0.0567151	150	[0,0.638778310196709,0.541518248443221]	FALSE
69.5056	121.203	104.859	0	-0.684318	0.0933306	-0.177848	120	[0,0.622679926329650,0.644463124823943]	FALSE
50.4884	180.682	187.808	0	-0.862085	0.669768	0.527654	180	[0,0.646229622142004,0.493869093508341]	TRUE
138.898	71.1652	118.231	0	-0.0356604	-0.391607	-0.0641127	210	[0,0.653320868761674,0.448522460413020]	TRUE
80.4269	98.408	100.194	0	-0.582229	-0.127584	-0.21753	330	[1,0.361221689803292,0.458481751556779]	TRUE
79.9329	153.414	183.427	0	-0.586846	0.405504	0.490395	330	[1,0.361221689803292,0.458481751556779]	TRUE
106.295	100.434	144.094	0	-0.340416	-0.107947	0.155854	30	[1,0.346679131238326,0.551477539586980]	TRUE
83.4542	93.4464	92.7792	0	-0.55393	-0.175669	-0.280591	150	[0,0.638778310196709,0.541518248443221]	TRUE
162.248	150.865	150.962	0	0.182613	0.380796	0.214267	180	[0,0.646229622142004,0.493869093508341]	FALSE
82.9281	100.767	8.97702	1	-0.558847	-0.104719	-0.993351	180	[0,0.646229622142004,0.493869093508341]	TRUE
111.998	160.442	107.742	0	-0.287106	0.473616	-0.153329	180	[0,0.646229622142004,0.493869093508341]	TRUE
71.8954	176.13	193.765	0	-0.661978	0.625651	0.578322	180	[0,0.646229622142004,0.493869093508341]	TRUE
154.14	97.9296	79.129	0	0.106822	-0.132221	-0.39669	180	[0,0.646229622142004,0.493869093508341]	TRUE
114.473	114.32	83.7497	0	-0.263978	0.0266266	-0.357389	150	[0,0.638778310196709,0.541518248443221]	TRUE
121.295	85.3133	72.762	0	-0.200207	-0.254491	-0.450843	150	[0,0.638778310196709,0.541518248443221]	TRUE
106.124	90.3965	88.2154	0	-0.342019	-0.205228	-0.319407	180	[0,0.646229622142004,0.493869093508341]	TRUE
106.732	114.897	101.225	0	-0.336332	0.0322222	-0.20876	150	[0,0.638778310196709,0.541518248443221]	TRUE
84.4068	86.0784	99.3289	1	-0.545026	-0.247076	-0.224884	210	[0,0.653320868761674,0.448522460413020]	TRUE
47.4064	111.533	105.344	0	-0.890895	-0.000382739	-0.173723	330	[1,0.361221689803292,0.458481751556779]	TRUE
59.0386	109.753	117.935	0	-0.78216	-0.0176325	-0.0666375	30	[1,0.346679131238326,0.551477539586980]	TRUE
73.6588	171.713	177.474	0	-0.645494	0.58285	0.439757	300	[1,0.377320073670351,0.355536875176057]	TRUE
95.4297	80.0267	36.3467	1	-0.441986	-0.305726	-0.760564	180	[0,0.646229622142004,0.493869093508341]	TRUE
69.5481	155.385	166.894	0	-0.68392	0.4246	0.349773	150	[0,0.638778310196709,0.541518248443221]	TRUE
88.2825	111.681	157.696	0	-0.508796	0.0010548	0.271541	0	[1,0.353770377857996,0.506130906491659]	TRUE
96.7858	89.2703	73.35	0	-0.42931	-0.216142	-0.445842	120	[0,0.622679926329650,0.644463124823943]	TRUE
158.745	151.708	146.043	0	0.149865	0.388971	0.172431	180	[0,0.646229622142004,0.493869093508341]	FALSE
145.466	84.4244	112.88	0	0.0257421	-0.263105	-0.109632	180	[0,0.646229622142004,0.493869093508341]	FALSE
118.42	134.315	104.62	0	-0.227082	0.220411	-0.17988	60	[1,0.333477250739088,0.635900048530133]	FALSE
117.437	148.693	147.233	0	-0.236269	0.359752	0.182553	120	[0,0.622679926329650,0.644463124823943]	TRUE
108.535	74.5138	92.32	0	-0.319477	-0.359153	-0.284496	150	[0,0.638778310196709,0.541518248443221]	TRUE
77.7353	81.7723	55.0837	0	-0.607389	-0.288808	-0.601202	150	[0,0.638778310196709,0.541518248443221]	TRUE
75.4266	150.146	163.915	0	-0.628969	0.373835	0.32444	210	[0,0.653320868761674,0.448522460413020]	TRUE
156.282	108.038	91.4305	0	0.126841	-0.0342543	-0.292062	180	[0,0.646229622142004,0.493869093508341]	TRUE
107.071	75.0438	16.8746	1	-0.333168	-0.354017	-0.92618	150	[0,0.638778310196709,0.541518248443221]	TRUE
131.012	89.6014	90.0049	0	-0.109371	-0.212933	-0.304187	180	[0,0.646229622142004,0.493869093508341]	TRUE
119.754	144.209	137.522	0	-0.214609	0.316296	0.0999606	0	[1,0.353770377857996,0.506130906491659]	TRUE
97.5491	96.9695	147.224	0	-0.422175	-0.141526	0.182476	210	[0,0.653320868761674,0.448522460413020]	TRUE
73.6327	123.107	74.9795	0	-0.645738	0.111785	-0.431982	210	[0,0.653320868761674,0.448522460413020]	TRUE
89.3998	151.736	152.986	0	-0.498352	0.38924	0.231487	300	[1,0.377320073670351,0.355536875176057]	TRUE
107.683	152.496	71.8306	0	-0.327449	0.396601	-0.458764	30	[1,0.346679131238326,0.551477539586980]	TRUE
129.454	85.5762	86.0721	0	-0.123939	-0.251943	-0.337637	150	[0,0.638778310196709,0.541518248443221]	FALSE
132.913	80.8464	76.7211	0	-0.0916037	-0.297781	-0.417169	150	[0,0.638778310196709,0.541518248443221]	TRUE
118.458	149.187	116.092	0	-0.226719	0.364536	-0.0823112	30	[1,0.346679131238326,0.551477539586980]	TRUE
135.85	136.616	157.924	0	-0.0641445	0.242708	0.273487	180	[0,0.646229622142004,0.493869093508341]	TRUE
152.719	150.549	150.085	0	0.093535	0.37774	0.206814	180	[0,0.646229622142004,0.493869093508341]	TRUE
136.727	97.4547	122.366	0	-0.0559451	-0.136823	-0.0289438	180	[0,0.646229622142004,0.493869093508341]	TRUE
102.185	155.346	146.82	0	-0.378844	0.42423	0.179042	0	[1,0.353770377857996,0.506130906491659]	TRUE
113.481	149.573	158.902	0	-0.273247	0.368282	0.281799	0	[1,0.353770377857996,0.506130906491659]	TRUE
113.214	95.335	117.97	0	-0.275744	-0.157366	-0.0663365	210	[0,0.653320868761674,0.448522460413020]	FALSE
136.533	97.0689	91.9645	0	-0.0577655	-0.140562	-0.28752	180	[0,0.646229622142004,0.493869093508341]	TRUE
108.396	128.986	156.99	0	-0.320784	0.168759	0.265542	300	[1,0.377320073670351,0.355536875176057]	TRUE
101.835	99.9148	69.004	0	-0.382109	-0.112981	-0.482805	150	[0,0.638778310196709,0.541518248443221]	TRUE
121.979	70.018	11.9265	1	-0.193808	-0.402725	-0.968265	330	[1,0.361221689803292,0.458481751556779]	TRUE
146.577	83.6444	94.6267	0	0.0361286	-0.270665	-0.264877	120	[0,0.622679926329650,0.644463124823943]	TRUE
136.662	91.036	69.2473	0	-0.0565619	-0.19903	-0.480737	210	[0,0.653320868761674,0.448522460413020]	TRUE
108.874	66.349	53.6575	1	-0.316313	-0.438282	-0.613332	90	[0.632769145399608,0.383235679135191,1]	TRUE
113.627	63.7291	17.9871	1	-0.271886	-0.463673	-0.916718	150	[0,0.638778310196709,0.541518248443221]	TRUE
104.824	149.515	134.349	0	-0.354169	0.367718	0.0729709	30	[1,0.346679131238326,0.551477539586980]	TRUE
118.852	140.098	141.89	0	-0.22304	0.276456	0.137113	30	[1,0.346679131238326,0.551477539586980]	TRUE
128.598	142.238	112.712	0	-0.131936	0.297187	-0.111056	90	[0.632769145399608,0.383235679135191,1]	TRUE
161.998	158.783	143.534	0	0.180279	0.457538	0.151091	0	[1,0.353770377857996,0.506130906491659]	TRUE
87.5793	119.354	65.3986	0	-0.515369	0.0754108	-0.513471	180	[0,0.646229622142004,0.493869093508341]	TRUE
95.4886	107.581	143.761	0	-0.441435	-0.0386822	0.153023	150	[0,0.638778310196709,0.541518248443221]	TRUE
123.642	106.714	129.022	0	-0.178266	-0.0470844	0.027664	330	[1,0.361221689803292,0.458481751556779]	TRUE
138.437	153.978	79.7955	0	-0.0399637	0.410968	-0.391021	330	[1,0.361221689803292,0.458481751556779]	TRUE
120.352	68.931	66.4611	1	-0.209022	-0.413259	-0.504434	30	[1,0.346679131238326,0.551477539586980]	TRUE
112.663	94.4418	113.235	0	-0.280898	-0.166022	-0.106607	180	[0,0.646229622142004,0.493869093508341]	TRUE
94.9304	128.784	129.244	0	-0.446653	0.166802	0.0295535	330	[1,0.361221689803292,0.458481751556779]	TRUE
153.093	67.5993	78.1086	0	0.0970356	-0.426165	-0.405369	30	[1,0.346679131238326,0.551477539586980]	TRUE
77.7532	82.9889	63.759	0	-0.607221	-0.277018	-0.527415	150	[0,0.638778310196709,0.541518248443221]	TRUE
140.671	117.041	129.882	0	-0.0190836	0.0529993	0.0349754	30	[1,0.346679131238326,0.551477539586980]	TRUE
135.529	103.209	75.2124	0	-0.0671513	-0.0810529	-0.430001	150	[0,0.638778310196709,0.541518248443221]	TRUE
94.2812	89.342	94.7205	0	-0.452722	-0.215447	-0.26408	120	[0,0.622679926329650,0.644463124823943]	TRUE
167.563	83.2701	95.4712	0	0.232298	-0.274292	-0.257695	30	[1,0.346679131238326,0.551477539586980]	TRUE
171.049	72.7159	82.5462	0	0.264879	-0.376577	-0.367626	330	[1,0.361221689803292,0.458481751556779]	TRUE
130.602	142.006	118.577	0	-0.113209	0.294945	-0.0611752	150	[0,0.638778310196709,0.541518248443221]	TRUE
125.597	137.182	141.756	0	-0.159987	0.248192	0.135969	150	[0,0.638778310196709,0.541518248443221]	TRUE
170.137	157.096	137.624	0	0.256355	0.441183	0.100827	210	[0,0.653320868761674,0.448522460413020]	TRUE
132.589	105.61	134.308	0	-0.0946291	-0.0577819	0.0726239	30	[1,0.346679131238326,0.551477539586980]	TRUE
95.7105	114.724	135.868	0	-0.439361	0.030542	0.0858922	150	[0,0.638778310196709,0.541518248443221]	TRUE
156.406	153.184	142.937	0	0.128003	0.403275	0.146014	330	[1,0.361221689803292,0.458481751556779]	TRUE
141.126	144.16	92.9709	0	-0.0148261	0.315819	-0.27896	150	[0,0.638778310196709,0.541518248443221]	TRUE
142.434	107.932	83.4244	0	-0.00260181	-0.0352818	-0.360156	150	[0,0.638778310196709,0.541518248443221]	TRUE
124.806	80.7976	66.4949	0	-0.167381	-0.298255	-0.504146	150	[0,0.638778310196709,0.541518248443221]	TRUE
126.6	94.8817	96.6912	0	-0.150612	-0.161759	-0.247318	150	[0,0.638778310196709,0.541518248443221]	TRUE
137.558	103.094	107.965	0	-0.0481807	-0.0821735	-0.151429	0	[1,0.353770377857996,0.506130906491659]	TRUE
116.392	103.191	134.636	0	-0.246036	-0.0812316	0.0754126	30	[1,0.346679131238326,0.551477539586980]	TRUE
163.761	71.4588	83.4304	0	0.196761	-0.388761	-0.360105	150	[0,0.638778310196709,0.541518248443221]	TRUE
92.9585	132.822	126.226	0	-0.465086	0.205935	0.00388417	30	[1,0.346679131238326,0.551477539586980]	TRUE
103.186	119.798	122.78	0	-0.369482	0.079713	-0.0254261	0	[1,0.353770377857996,0.506130906491659]	TRUE
131.167	103.852	79.0023	0	-0.107926	-0.0748247	-0.397767	30	[1,0.346679131238326,0.551477539586980]	TRUE
113.515	81.4345	54.4214	0	-0.272926	-0.292082	-0.606835	210	[0,0.653320868761674,0.448522460413020]	TRUE
136.243	50.7459	13.7306	1	-0.0604774	-0.589499	-0.952921	60	[1,0.333477250739088,0.635900048530133]	TRUE
53.9314	120.112	51.3756	0	-0.829901	0.0827608	-0.63274	150	[0,0.638778310196709,0.541518248443221]	TRUE
145.789	118.817	117.755	0	0.0287591	0.0702091	-0.0681647	330	[1,0.361221689803292,0.458481751556779]	TRUE
109.23	46.568	25.8067	1	-0.312985	-0.629989	-0.850211	150	[0,0.638778310196709,0.541518248443221]	TRUE
85.066	127.803	114.852	0	-0.538863	0.157299	-0.0928521	120	[0,0.622679926329650,0.644463124823943]	TRUE
134.381	108.965	124.666	0	-0.0778761	-0.0252686	-0.00938722	150	[0,0.638778310196709,0.541518248443221]	TRUE
135.27	131.743	93.0261	0	-0.0695725	0.195481	-0.278491	120	[0,0.622679926329650,0.644463124823943]	FALSE
187.221	73.5185	85.5893	0	0.416059	-0.3688	-0.341743	150	[0,0.638778310196709,0.541518248443221]	TRUE
138.466	155.328	127.303	0	-0.0396965	0.42405	0.0130464	30	[1,0.346679131238326,0.551477539586980]	FALSE
174.061	148.785	136.998	0	0.293041	0.360641	0.0954994	300	[1,0.377320073670351,0.355536875176057]	TRUE
84.6604	106.427	61.9407	0	-0.542654	-0.0498688	-0.542881	210	[0,0.653320868761674,0.448522460413020]	TRUE
134.865	87.1563	123.732	0	-0.0733552	-0.236629	-0.0173291	120	[0,0.622679926329650,0.644463124823943]	FALSE
109.896	98.3416	78.0906	0	-0.306759	-0.128228	-0.405521	150	[0,0.638778310196709,0.541518248443221]	TRUE
147.061	145.245	119.312	0	0.0406525	0.326334	-0.0549259	0	[1,0.353770377857996,0.506130906491659]	TRUE
175.322	142.031	135.272	0	0.304829	0.295183	0.0808259	60	[1,0.333477250739088,0.635900048530133]	FALSE
151.368	150.578	149.621	0	0.0809117	0.378022	0.202866	300	[1,0.377320073670351,0.355536875176057]	FALSE
93.5029	125.407	115.693	0	-0.459997	0.134075	-0.0856988	300	[1,0.377320073670351,0.355536875176057]	TRUE
105.047	76.5911	47.0476	1	-0.352089	-0.339022	-0.66955	150	[0,0.638778310196709,0.541518248443221]	TRUE
167.482	94.5675	93.2655	0	0.231541	-0.164805	-0.276455	150	[0,0.638778310196709,0.541518248443221]	TRUE
111.991	99.019	64.3037	0	-0.287178	-0.121663	-0.522783	150	[0,0.638778310196709,0.541518248443221]	TRUE
123.684	36.4444	32.3063	1	-0.17787	-0.728101	-0.794929	30	[1,0.346679131238326,0.551477539586980]	TRUE
52.7146	93.97	21.9396	1	-0.841275	-0.170595	-0.883101	330	[1,0.361221689803292,0.458481751556779]	TRUE
134.523	164.563	142.023	0	-0.0765509	0.513549	0.138239	0	[1,0.353770377857996,0.506130906491659]	TRUE
117.718	91.0491	90.3467	0	-0.233644	-0.198902	-0.30128	120	[0,0.622679926329650,0.644463124823943]	TRUE
129.281	79.5626	111.265	0	-0.125553	-0.310223	-0.123366	330	[1,0.361221689803292,0.458481751556779]	TRUE
92.5749	123.362	115.821	0	-0.468672	0.114256	-0.084614	0	[1,0.353770377857996,0.506130906491659]	FALSE
157.204	115.516	96.1806	0	0.135462	0.038214	-0.251661	0	[1,0.353770377857996,0.506130906491659]	TRUE
134.17	133.412	91.211	0	-0.0798506	0.211656	-0.293929	150	[0,0.638778310196709,0.541518248443221]	TRUE
136.181	141.454	95.4294	0	-0.0610554	0.289589	-0.25805	180	[0,0.646229622142004,0.493869093508341]	TRUE
104.892	104.426	122.461	0	-0.353536	-0.0692635	-0.0281434	180	[0,0.646229622142004,0.493869093508341]	TRUE
89.905	129.213	107.13	0	-0.493629	0.170956	-0.158536	0	[1,0.353770377857996,0.506130906491659]	TRUE
108.496	106.096	119.318	0	-0.319844	-0.0530739	-0.0548694	0	[1,0.353770377857996,0.506130906491659]	TRUE
123.97	123.461	82.0702	0	-0.1752	0.115218	-0.371674	330	[1,0.361221689803292,0.458481751556779]	TRUE
110.409	124.662	155.463	0	-0.301966	0.126853	0.252555	30	[1,0.346679131238326,0.551477539586980]	TRUE
163.174	133.773	136.786	0	0.191266	0.215151	0.0936968	180	[0,0.646229622142004,0.493869093508341]	FALSE
77.7684	119.913	109.798	0	-0.607079	0.0808303	-0.135842	30	[1,0.346679131238326,0.551477539586980]	TRUE
162.336	114.967	59.7941	0	0.183433	0.0328923	-0.561138	150	[0,0.638778310196709,0.541518248443221]	TRUE
150.769	100.576	129.932	0	0.0753116	-0.106576	0.0354055	180	[0,0.646229622142004,0.493869093508341]	TRUE
166.821	141.341	148.363	0	0.225357	0.288499	0.192163	120	[0,0.622679926329650,0.644463124823943]	TRUE
158.041	118.521	67.969	0	0.143289	0.0673352	-0.491608	150	[0,0.638778310196709,0.541518248443221]	TRUE
136.585	146.562	99.0299	0	-0.0572795	0.3391	-0.227427	210	[0,0.653320868761674,0.448522460413020]	TRUE
137.705	166.178	133.91	0	-0.0468116	0.529207	0.0692338	240	[0,0.666522749260912,0.364099951469867]	FALSE
64.0769	134.188	30.1844	1	-0.735063	0.219173	-0.812977	0	[1,0.353770377857996,0.506130906491659]	TRUE
77.6745	146.853	36.5124	1	-0.607957	0.34192	-0.759156	150	[0,0.638778310196709,0.541518248443221]	FALSE
166.386	137.04	142.191	0	0.221293	0.246813	0.139673	150	[0,0.638778310196709,0.541518248443221]	FALSE
158.995	92.4625	137.524	0	0.152208	-0.185205	0.099978	120	[0,0.622679926329650,0.644463124823943]	TRUE
95.0331	123.239	99.7448	0	-0.445694	0.113062	-0.221347	300	[1,0.377320073670351,0.355536875176057]	TRUE
108.608	88.8444	63.0938	0	-0.318802	-0.22027	-0.533073	0	[1,0.353770377857996,0.506130906491659]	FALSE
113.815	115.528	59.8397	0	-0.27013	0.038333	-0.56075	180	[0,0.646229622142004,0.493869093508341]	TRUE
133.168	161.026	164.226	0	-0.089219	0.479276	0.32708	30	[1,0.346679131238326,0.551477539586980]	TRUE
132.256	145.049	88.2708	0	-0.097748	0.324431	-0.318936	300	[1,0.377320073670351,0.355536875176057]	TRUE
120.249	123.18	76.697	0	-0.209982	0.112488	-0.417375	150	[0,0.638778310196709,0.541518248443221]	TRUE
145.554	71.669	141.185	0	0.0265632	-0.386724	0.131115	330	[1,0.361221689803292,0.458481751556779]	TRUE
140.132	116.003	147.058	0	-0.0241247	0.0429327	0.181062	330	[1,0.361221689803292,0.458481751556779]	FALSE
88.2422	109.044	119.567	0	-0.509173	-0.0245066	-0.0527495	300	[1,0.377320073670351,0.355536875176057]	TRUE
123.022	32.8748	66.5978	1	-0.184062	-0.762696	-0.503271	300	[1,0.377320073670351,0.355536875176057]	TRUE
146.495	139.275	142.25	0	0.03536	0.268477	0.140173	300	[1,0.377320073670351,0.355536875176057]	FALSE
139.544	146.723	93.9561	0	-0.0296133	0.34066	-0.270581	0	[1,0.353770377857996,0.506130906491659]	TRUE
177.734	79.7286	119.414	0	0.327374	-0.308615	-0.0540508	180	[0,0.646229622142004,0.493869093508341]	TRUE
135.864	145.883	141.579	0	-0.06402	0.332518	0.134467	150	[0,0.638778310196709,0.541518248443221]	FALSE
157.102	141.921	155.933	0	0.134507	0.294117	0.256552	30	[1,0.346679131238326,0.551477539586980]	FALSE
95.0451	133.045	92.2961	0	-0.445581	0.208101	-0.2847	180	[0,0.646229622142004,0.493869093508341]	TRUE
136.463	33.3549	65.9288	1	-0.0584203	-0.758043	-0.508961	180	[0,0.646229622142004,0.493869093508341]	FALSE
111.837	143.532	37.7556	1	-0.288613	0.309736	-0.748582	30	[1,0.346679131238326,0.551477539586980]	TRUE
147.262	147.137	168.426	0	0.0425323	0.344667	0.362806	180	[0,0.646229622142004,0.493869093508341]	FALSE
102.296	116.143	95.5632	0	-0.377804	0.0442962	-0.256912	30	[1,0.346679131238326,0.551477539586980]	TRUE
129.599	76.9242	126.506	0	-0.122576	-0.335793	0.00626815	300	[1,0.377320073670351,0.355536875176057]	TRUE
153.271	87.8349	87.4547	0	0.0986997	-0.230052	-0.325877	150	[0,0.638778310196709,0.541518248443221]	TRUE
164.508	83.9046	138.832	0	0.203738	-0.268143	0.111105	180	[0,0.646229622142004,0.493869093508341]	TRUE
120.483	40.8945	72.4644	1	-0.207793	-0.684973	-0.453374	330	[1,0.361221689803292,0.458481751556779]	TRUE
102.545	126.221	35.0886	1	-0.375474	0.141968	-0.771265	150	[0,0.638778310196709,0.541518248443221]	TRUE
193.026	98.8946	71.238	0	0.470318	-0.122869	-0.463805	0	[1,0.353770377857996,0.506130906491659]	TRUE
71.3503	77.1225	46.7894	1	-0.667074	-0.333871	-0.671746	150	[0,0.638778310196709,0.541518248443221]	TRUE
93.5203	88.9967	94.1487	0	-0.459835	-0.218793	-0.268943	330	[1,0.361221689803292,0.458481751556779]	TRUE
97.7253	102.012	99.5301	0	-0.420527	-0.0926569	-0.223173	30	[1,0.346679131238326,0.551477539586980]	TRUE
132.234	154.768	158.847	0	-0.0979481	0.418624	0.281331	330	[1,0.361221689803292,0.458481751556779]	FALSE
128.303	133.036	43.0843	1	-0.134696	0.208009	-0.703259	150	[0,0.638778310196709,0.541518248443221]	FALSE
143.505	99.9814	157.51	0	0.00740759	-0.112335	0.269964	150	[0,0.638778310196709,0.541518248443221]	TRUE
126.953	51.2158	57.2748	1	-0.147318	-0.584944	-0.582566	180	[0,0.646229622142004,0.493869093508341]	TRUE
131.242	115.033	50.215	0	-0.107218	0.0335326	-0.642611	0	[1,0.353770377857996,0.506130906491659]	TRUE
148.013	89.7475	71.3789	0	0.0495451	-0.211517	-0.462607	180	[0,0.646229622142004,0.493869093508341]	FALSE
167.389	104.69	82.0616	0	0.23067	-0.0667033	-0.371747	150	[0,0.638778310196709,0.541518248443221]	TRUE
145.624	131.991	67.7491	0	0.0272159	0.197885	-0.493479	180	[0,0.646229622142004,0.493869093508341]	TRUE
132.737	42.3968	78.191	1	-0.0932479	-0.670413	-0.404668	30	[1,0.346679131238326,0.551477539586980]	TRUE
97.3057	130.65	142.697	0	-0.42445	0.184886	0.143973	300	[1,0.377320073670351,0.355536875176057]	TRUE
195.073	91.908	76.3383	0	0.48945	-0.190579	-0.420426	30	[1,0.346679131238326,0.551477539586980]	TRUE
111.143	110.746	83.57	0	-0.295099	-0.0080086	-0.358918	330	[1,0.361221689803292,0.458481751556779]	TRUE
159.358	109.32	64.3511	0	0.155597	-0.0218288	-0.522379	300	[1,0.377320073670351,0.355536875176057]	FALSE
102.802	64.292	61.1744	1	-0.373074	-0.458217	-0.549398	180	[0,0.646229622142004,0.493869093508341]	FALSE
165.213	80.4268	94.9757	0	0.210333	-0.301848	-0.261909	30	[1,0.346679131238326,0.551477539586980]	FALSE
108.118	133.424	84.4319	0	-0.323383	0.211774	-0.351587	330	[1,0.361221689803292,0.458481751556779]	TRUE
116.825	173.03	161.838	0	-0.241986	0.595609	0.306773	150	[0,0.638778310196709,0.541518248443221]	FALSE
94.1255	105.802	89.4443	0	-0.454177	-0.0559278	-0.308956	330	[1,0.361221689803292,0.458481751556779]	TRUE
119.846	96.5432	100.995	0	-0.213745	-0.145657	-0.210713	0	[1,0.353770377857996,0.506130906491659]	TRUE
112.09	65.9764	74.129	0	-0.286249	-0.441893	-0.439216	150	[0,0.638778310196709,0.541518248443221]	TRUE
145.97	122.952	58.3309	0	0.0304529	0.110282	-0.573583	330	[1,0.361221689803292,0.458481751556779]	FALSE
123.874	142.327	180.585	0	-0.176092	0.298059	0.466222	0	[1,0.353770377857996,0.506130906491659]	FALSE
124.045	47.2935	83.7246	0	-0.174497	-0.622957	-0.357603	150	[0,0.638778310196709,0.541518248443221]	TRUE
143.149	91.8818	149.472	0	0.00408531	-0.190832	0.201598	0	[1,0.353770377857996,0.506130906491659]	TRUE
153.792	111.508	163.398	0	0.103567	-0.000629544	0.320045	210	[0,0.653320868761674,0.448522460413020]	FALSE
145.488	125.019	169.729	0	0.0259491	0.130316	0.37389	120	[0,0.622679926329650,0.644463124823943]	FALSE
109.965	93.2705	67.4548	0	-0.306109	-0.177374	-0.495982	330	[1,0.361221689803292,0.458481751556779]	TRUE
90.8162	122.031	86.1209	0	-0.485112	0.101355	-0.337222	330	[1,0.361221689803292,0.458481751556779]	TRUE
136.536	85.0882	138.716	0	-0.0577345	-0.256672	0.11011	300	[1,0.377320073670351,0.355536875176057]	FALSE
171.857	79.3912	79.6116	0	0.272435	-0.311884	-0.392585	330	[1,0.361221689803292,0.458481751556779]	TRUE
155.528	111.844	47.2823	0	0.119793	0.00262679	-0.667555	180	[0,0.646229622142004,0.493869093508341]	TRUE
124.626	90.5997	138.317	0	-0.169069	-0.203258	0.106719	210	[0,0.653320868761674,0.448522460413020]	FALSE
105.859	179.209	174.27	0	-0.344494	0.655496	0.412508	30	[1,0.346679131238326,0.551477539586980]	TRUE
122.362	113.69	101.418	0	-0.190227	0.0205172	-0.207112	0	[1,0.353770377857996,0.506130906491659]	TRUE
130.943	63.0357	83.0325	0	-0.110013	-0.470393	-0.363489	210	[0,0.653320868761674,0.448522460413020]	FALSE
157.269	95.3764	156.336	0	0.136073	-0.156965	0.259975	120	[0,0.622679926329650,0.644463124823943]	FALSE
124.156	128.646	188.972	1	-0.173462	0.165462	0.537559	180	[0,0.646229622142004,0.493869093508341]	FALSE
100.697	117.576	74.0917	0	-0.392747	0.0581854	-0.439533	30	[1,0.346679131238326,0.551477539586980]	FALSE
135.56	116.339	48.467	0	-0.066858	0.0461974	-0.657478	150	[0,0.638778310196709,0.541518248443221]	TRUE
111.067	120.934	71.7966	0	-0.295808	0.0907218	-0.459054	330	[1,0.361221689803292,0.458481751556779]	TRUE
102.77	139.405	194.66	1	-0.373374	0.269739	0.585929	210	[0,0.653320868761674,0.448522460413020]	TRUE
109.818	73.8092	84.0852	0	-0.307491	-0.365982	-0.354536	210	[0,0.653320868761674,0.448522460413020]	TRUE
154.43	106.037	185.211	0	0.109538	-0.0536445	0.505566	60	[1,0.333477250739088,0.635900048530133]	TRUE
164.827	77.7049	68.6905	0	0.206719	-0.328227	-0.485472	270	[0.367230854600391,0.616764320864810,0]	FALSE
160.011	69.7596	72.3541	0	0.161699	-0.405229	-0.454312	150	[0,0.638778310196709,0.541518248443221]	FALSE
165.445	74.5174	72.2065	0	0.212495	-0.359118	-0.455567	30	[1,0.346679131238326,0.551477539586980]	FALSE
166.212	88.9907	92.4748	0	0.219672	-0.218851	-0.28318	180	[0,0.646229622142004,0.493869093508341]	TRUE
95.6566	116.726	76.564	0	-0.439865	0.0499396	-0.418505	30	[1,0.346679131238326,0.551477539586980]	TRUE
113.839	104.19	122.468	0	-0.269899	-0.0715481	-0.0280823	30	[1,0.346679131238326,0.551477539586980]	TRUE
125.605	122.571	100.993	0	-0.159911	0.106588	-0.210731	180	[0,0.646229622142004,0.493869093508341]	TRUE
149.5	94.7101	115.833	0	0.0634454	-0.163422	-0.0845111	180	[0,0.646229622142004,0.493869093508341]	TRUE
138.695	107.957	196.202	1	-0.0375548	-0.0350412	0.599051	180	[0,0.646229622142004,0.493869093508341]	FALSE
104.611	107.992	77.4222	0	-0.356157	-0.0347064	-0.411207	210	[0,0.653320868761674,0.448522460413020]	FALSE
146.389	106.313	94.1092	0	0.0343674	-0.0509764	-0.269279	120	[0,0.622679926329650,0.644463124823943]	FALSE
158.676	73.2379	85.4012	0	0.149221	-0.371519	-0.343343	30	[1,0.346679131238326,0.551477539586980]	FALSE
164.943	91.1833	47.0666	0	0.207807	-0.197602	-0.669389	150	[0,0.638778310196709,0.541518248443221]	TRUE
147.185	91.6384	72.3622	0	0.0418045	-0.193192	-0.454243	150	[0,0.638778310196709,0.541518248443221]	FALSE
103.704	95.3357	89.8739	0	-0.364639	-0.157359	-0.305301	60	[1,0.333477250739088,0.635900048530133]	FALSE
173.593	75.1778	88.1853	0	0.288667	-0.352718	-0.319663	0	[1,0.353770377857996,0.506130906491659]	FALSE
144.497	78.2437	77.4094	0	0.0166864	-0.323006	-0.411316	30	[1,0.346679131238326,0.551477539586980]	FALSE
109.63	120.057	111.68	0	-0.309246	0.0822233	-0.119832	330	[1,0.361221689803292,0.458481751556779]	TRUE
158.541	98.5595	116.41	0	0.147966	-0.126116	-0.0796023	330	[1,0.361221689803292,0.458481751556779]	FALSE
147.808	111.359	58.7781	0	0.0476369	-0.00206819	-0.56978	330	[1,0.361221689803292,0.458481751556779]	TRUE
98.5993	88.8641	108.14	0	-0.412357	-0.220079	-0.14994	0	[1,0.353770377857996,0.506130906491659]	TRUE
115.764	108.061	97.8301	0	-0.251906	-0.0340291	-0.237632	180	[0,0.646229622142004,0.493869093508341]	TRUE
128.845	103.029	125.357	0	-0.129624	-0.0828031	-0.00350891	0	[1,0.353770377857996,0.506130906491659]	TRUE
150.346	108.219	156.962	0	0.0713532	-0.0325056	0.265299	30	[1,0.346679131238326,0.551477539586980]	FALSE
124.55	99.3242	90.2328	0	-0.169779	-0.118705	-0.302249	0	[1,0.353770377857996,0.506130906491659]	TRUE
177.273	89.3665	106.36	0	0.323064	-0.21521	-0.16508	120	[0,0.622679926329650,0.644463124823943]	TRUE
92.7188	159.807	205.208	1	-0.467326	0.467463	0.675647	330	[1,0.361221689803292,0.458481751556779]	FALSE
100.594	113.283	92.3289	0	-0.39371	0.0165728	-0.284421	300	[1,0.377320073670351,0.355536875176057]	FALSE
119.266	125.085	120.676	0	-0.219173	0.130957	-0.0433173	0	[1,0.353770377857996,0.506130906491659]	TRUE
104.476	175.312	205.012	1	-0.357419	0.617726	0.673982	0	[1,0.353770377857996,0.506130906491659]	FALSE
99.055	161.513	147.843	0	-0.408097	0.483994	0.187743	300	[1,0.377320073670351,0.355536875176057]	TRUE
105.371	90.7625	79.8156	0	-0.349055	-0.201681	-0.39085	330	[1,0.361221689803292,0.458481751556779]	TRUE
128.722	126.384	121.344	0	-0.130779	0.143548	-0.0376392	150	[0,0.638778310196709,0.541518248443221]	TRUE
107.86	112.665	215.728	1	-0.325793	0.0105819	0.765118	150	[0,0.638778310196709,0.541518248443221]	FALSE
112.777	118.122	116.598	0	-0.279833	0.0634698	-0.0780088	30	[1,0.346679131238326,0.551477539586980]	TRUE
143.499	95.9092	207.989	1	0.0073567	-0.151801	0.699297	150	[0,0.638778310196709,0.541518248443221]	FALSE
117.546	127.185	120.859	0	-0.235251	0.151306	-0.0417617	330	[1,0.361221689803292,0.458481751556779]	FALSE
141.427	100.573	136.399	0	-0.0120145	-0.106607	0.0904105	180	[0,0.646229622142004,0.493869093508341]	TRUE
97.9337	85.5581	97.9042	0	-0.418579	-0.252119	-0.237002	240	[0,0.666522749260912,0.364099951469867]	FALSE
113.532	88.6657	120.415	0	-0.272767	-0.222001	-0.0455377	150	[0,0.638778310196709,0.541518248443221]	TRUE
119.703	85.7956	100.042	0	-0.215084	-0.249817	-0.218817	330	[1,0.361221689803292,0.458481751556779]	FALSE
136.644	107.021	86.7817	0	-0.0567291	-0.0441151	-0.331601	240	[0,0.666522749260912,0.364099951469867]	FALSE
121.727	125.205	134.48	0	-0.196166	0.132114	0.0740859	120	[0,0.622679926329650,0.644463124823943]	TRUE
114.516	91.2305	126.187	0	-0.263571	-0.197145	0.00355021	30	[1,0.346679131238326,0.551477539586980]	TRUE
92.5573	135.492	216.527	1	-0.468836	0.231815	0.771914	120	[0,0.622679926329650,0.644463124823943]	FALSE
131.688	93.1993	92.8818	0	-0.103049	-0.178064	-0.279719	180	[0,0.646229622142004,0.493869093508341]	TRUE
131.702	124.292	127.481	0	-0.102922	0.123266	0.0145589	180	[0,0.646229622142004,0.493869093508341]	TRUE
131.376	151.389	126.34	0	-0.105972	0.385877	0.00484965	330	[1,0.361221689803292,0.458481751556779]	TRUE
92.2071	75.8196	81.6463	0	-0.47211	-0.346498	-0.375279	0	[1,0.353770377857996,0.506130906491659]	TRUE
127.083	101.981	132.845	0	-0.146103	-0.0929566	0.060182	300	[1,0.377320073670351,0.355536875176057]	FALSE
93.1062	163.282	212.251	1	-0.463706	0.501142	0.735548	330	[1,0.361221689803292,0.458481751556779]	TRUE
126.152	119.719	167.757	1	-0.154806	0.0789477	0.357114	0	[1,0.353770377857996,0.506130906491659]	FALSE
101.141	144.448	134.256	0	-0.388603	0.318606	0.0721842	180	[0,0.646229622142004,0.493869093508341]	TRUE
121.786	119.746	145.847	0	-0.195613	0.0792126	0.170763	180	[0,0.646229622142004,0.493869093508341]	TRUE
137.47	108.226	149.249	0	-0.049001	-0.0324362	0.1997	120	[0,0.622679926329650,0.644463124823943]	FALSE
149.246	88.635	118.609	0	0.0610722	-0.222299	-0.0609038	240	[0,0.666522749260912,0.364099951469867]	TRUE
103.789	116.258	123.125	0	-0.363845	0.0454096	-0.0224946	150	[0,0.638778310196709,0.541518248443221]	FALSE
107.795	129.259	107.035	0	-0.3264	0.171403	-0.159342	0	[1,0.353770377857996,0.506130906491659]	FALSE
164.41	80.5023	163.991	0	0.202826	-0.301117	0.325082	330	[1,0.361221689803292,0.458481751556779]	FALSE
93.5267	70.4575	81.1191	0	-0.459775	-0.398465	-0.379764	150	[0,0.638778310196709,0.541518248443221]	TRUE
121.013	122.094	147.739	1	-0.202844	0.101967	0.186857	210	[0,0.653320868761674,0.448522460413020]	TRUE
94.0337	146.996	218.808	1	-0.455036	0.343307	0.791315	210	[0,0.653320868761674,0.448522460413020]	TRUE
140.706	115.471	139.818	0	-0.0187551	0.0377806	0.119485	0	[1,0.353770377857996,0.506130906491659]	TRUE
122.223	138.751	126.408	0	-0.191525	0.263394	0.00543297	300	[1,0.377320073670351,0.355536875176057]	TRUE
138.075	116.5	166.137	0	-0.0433486	0.0477504	0.343339	180	[0,0.646229622142004,0.493869093508341]	FALSE
138.341	134.685	124.031	0	-0.0408596	0.223989	-0.014784	30	[1,0.346679131238326,0.551477539586980]	TRUE
110.77	135.054	116.865	0	-0.298592	0.227572	-0.0757353	330	[1,0.361221689803292,0.458481751556779]	FALSE
117.748	109.985	118.241	0	-0.233356	-0.0153874	-0.06403	210	[0,0.653320868761674,0.448522460413020]	TRUE
137.229	108.935	147.212	0	-0.051257	-0.0255594	0.182371	150	[0,0.638778310196709,0.541518248443221]	FALSE
87.0978	137.41	220.92	1	-0.51987	0.2504	0.809284	330	[1,0.361221689803292,0.458481751556779]	FALSE
111.394	114.504	183.458	1	-0.292757	0.0284081	0.490659	210	[0,0.653320868761674,0.448522460413020]	FALSE
135.714	85.9818	138.526	0	-0.0654176	-0.248012	0.108496	330	[1,0.361221689803292,0.458481751556779]	TRUE
156.655	83.7151	165.822	0	0.130335	-0.26998	0.340661	210	[0,0.653320868761674,0.448522460413020]	FALSE
114.077	100.191	225.946	1	-0.267673	-0.110305	0.852032	150	[0,0.638778310196709,0.541518248443221]	FALSE
108.919	121.805	222.202	1	-0.315887	0.0991708	0.820187	150	[0,0.638778310196709,0.541518248443221]	FALSE
114.756	99.4885	158.32	0	-0.261324	-0.117113	0.276854	210	[0,0.653320868761674,0.448522460413020]	TRUE
160.234	91.5436	168.415	0	0.163786	-0.19411	0.362711	30	[1,0.346679131238326,0.551477539586980]	TRUE
152.843	94.2694	158.227	0	0.0946961	-0.167694	0.276064	180	[0,0.646229622142004,0.493869093508341]	TRUE
112.927	72.7498	83.1788	0	-0.278423	-0.376249	-0.362245	150	[0,0.638778310196709,0.541518248443221]	TRUE
121.221	104.344	145.653	0	-0.200897	-0.0700547	0.169118	300	[1,0.377320073670351,0.355536875176057]	TRUE
103.119	145.633	126.88	0	-0.370113	0.330093	0.00944159	30	[1,0.346679131238326,0.551477539586980]	TRUE
102.279	107.918	174.32	0	-0.377962	-0.0354199	0.412932	330	[1,0.361221689803292,0.458481751556779]	FALSE
139.117	111.256	164.218	0	-0.0336067	-0.0030679	0.327016	120	[0,0.622679926329650,0.644463124823943]	TRUE
110.542	99.4058	215.061	1	-0.300722	-0.117915	0.75945	0	[1,0.353770377857996,0.506130906491659]	FALSE
148.31	112.436	171.044	0	0.0523275	0.00836347	0.385069	330	[1,0.361221689803292,0.458481751556779]	FALSE
155.022	69.4852	181.282	0	0.115066	-0.407888	0.472147	300	[1,0.377320073670351,0.355536875176057]	TRUE
159.475	92.8648	171.77	1	0.156697	-0.181306	0.391244	330	[1,0.361221689803292,0.458481751556779]	TRUE
146.988	98.7204	184.792	1	0.0399673	-0.124557	0.502006	210	[0,0.653320868761674,0.448522460413020]	FALSE
109.161	104.692	178.875	0	-0.313632	-0.066685	0.451677	300	[1,0.377320073670351,0.355536875176057]	FALSE
109.274	139.065	137.323	0	-0.312576	0.266439	0.0982652	330	[1,0.361221689803292,0.458481751556779]	FALSE
96.6627	134.186	153.59	0	-0.43046	0.219152	0.236624	180	[0,0.646229622142004,0.493869093508341]	TRUE
127.034	132.11	122.083	0	-0.146556	0.19904	-0.0313503	330	[1,0.361221689803292,0.458481751556779]	TRUE
171.521	84.6651	171.5	0	0.269298	-0.260773	0.388951	330	[1,0.361221689803292,0.458481751556779]	TRUE
158.902	75.4644	173.686	0	0.151339	-0.349941	0.407545	210	[0,0.653320868761674,0.448522460413020]	FALSE
130.185	90.8936	209.709	1	-0.117103	-0.20041	0.71393	180	[0,0.646229622142004,0.493869093508341]	TRUE
102.021	96.9206	234.13	1	-0.380371	-0.142	0.921638	210	[0,0.653320868761674,0.448522460413020]	FALSE
102.411	143.195	144.866	0	-0.376724	0.30647	0.162422	180	[0,0.646229622142004,0.493869093508341]	FALSE
167.279	134.621	146.914	0	0.229639	0.223376	0.17984	30	[1,0.346679131238326,0.551477539586980]	TRUE
116.703	111.008	130.664	0	-0.243128	-0.00547645	0.0416264	300	[1,0.377320073670351,0.355536875176057]	FALSE
118.103	77.4761	225.801	1	-0.230046	-0.330445	0.850799	330	[1,0.361221689803292,0.458481751556779]	FALSE
156.846	125.803	129.755	0	0.132121	0.137914	0.0338992	330	[1,0.361221689803292,0.458481751556779]	TRUE
118.513	81.8933	204.564	1	-0.226205	-0.287636	0.670167	150	[0,0.638778310196709,0.541518248443221]	FALSE
111.984	139.047	124.249	0	-0.287237	0.266263	-0.0129359	300	[1,0.377320073670351,0.355536875176057]	FALSE
124.598	108.016	140.318	0	-0.169325	-0.0344733	0.123737	0	[1,0.353770377857996,0.506130906491659]	FALSE
121.547	105.764	144.764	0	-0.197848	-0.0562902	0.161552	330	[1,0.361221689803292,0.458481751556779]	FALSE
164.482	72.0589	206.962	1	0.203499	-0.382945	0.690564	330	[1,0.361221689803292,0.458481751556779]	FALSE
105.929	114.826	199.738	1	-0.343837	0.0315313	0.629126	30	[1,0.346679131238326,0.551477539586980]	FALSE
169.195	94.1398	158.463	0	0.247553	-0.168949	0.278071	30	[1,0.346679131238326,0.551477539586980]	TRUE
164.883	73.9971	194.015	1	0.207241	-0.364161	0.580449	330	[1,0.361221689803292,0.458481751556779]	TRUE
123.896	79.8775	243.344	1	-0.175889	-0.307171	1	180	[0,0.646229622142004,0.493869093508341]	FALSE
165.088	126.084	147.724	0	0.209166	0.140638	0.186727	150	[0,0.638778310196709,0.541518248443221]	FALSE
70.7971	122.655	134.29	0	-0.672245	0.107406	0.0724693	30	[1,0.346679131238326,0.551477539586980]	FALSE
83.3029	140.289	180.04	0	-0.555344	0.278306	0.461584	90	[0.632769145399608,0.383235679135191,1]	TRUE
97.131	153.327	146.422	0	-0.426082	0.404663	0.17566	180	[0,0.646229622142004,0.493869093508341]	FALSE
121.682	126.798	135.162	0	-0.196585	0.147553	0.0798869	180	[0,0.646229622142004,0.493869093508341]	TRUE
147.847	97.5684	128.565	0	0.0479965	-0.135721	0.0237728	90	[0.632769145399608,0.383235679135191,1]	FALSE
156.644	60.499	218.222	1	0.130232	-0.494977	0.786337	0	[1,0.353770377857996,0.506130906491659]	TRUE
142.73	62.259	222.392	1	0.000162109	-0.47792	0.821801	120	[0,0.622679926329650,0.644463124823943]	TRUE
118.213	114.661	90.3067	0	-0.229015	0.0299284	-0.30162	330	[1,0.361221689803292,0.458481751556779]	FALSE
104.355	157.961	133.399	0	-0.358558	0.449566	0.0648906	120	[0,0.622679926329650,0.644463124823943]	TRUE
110.246	102.225	205.019	1	-0.303488	-0.0905911	0.674037	0	[1,0.353770377857996,0.506130906491659]	TRUE
155.854	66.6627	177.3	0	0.122844	-0.435242	0.438282	330	[1,0.361221689803292,0.458481751556779]	TRUE
138.964	56.4116	234.8	1	-0.0350413	-0.53459	0.927338	300	[1,0.377320073670351,0.355536875176057]	FALSE
55.9898	123.565	172.948	0	-0.81066	0.116224	0.401266	120	[0,0.622679926329650,0.644463124823943]	FALSE
130.903	106.313	126.695	0	-0.11039	-0.0509767	0.00787434	330	[1,0.361221689803292,0.458481751556779]	TRUE
91.9431	119.42	206.191	1	-0.474578	0.076053	0.684004	0	[1,0.353770377857996,0.506130906491659]	FALSE
152.08	64.3198	199.087	1	0.0875661	-0.457948	0.623585	150	[0,0.638778310196709,0.541518248443221]	TRUE
135.665	96.25	137.051	0	-0.0658742	-0.148499	0.0959556	180	[0,0.646229622142004,0.493869093508341]	FALSE
85.2263	157.621	160.028	0	-0.537365	0.446271	0.291378	0	[1,0.353770377857996,0.506130906491659]	TRUE
156.815	49.5192	240.178	1	0.131831	-0.601388	0.973075	30	[1,0.346679131238326,0.551477539586980]	TRUE
140.967	61.6229	188.37	1	-0.0163161	-0.484085	0.532432	0	[1,0.353770377857996,0.506130906491659]	FALSE
75.3235	138.733	131.127	0	-0.629933	0.263222	0.0455709	150	[0,0.638778310196709,0.541518248443221]	FALSE
44.3009	138.627	195.783	1	-0.919924	0.262197	0.595487	270	[0.367230854600391,0.616764320864810,0]	FALSE
170.073	42.0769	217.523	1	0.25576	-0.673514	0.78039	150	[0,0.638778310196709,0.541518248443221]	TRUE
126.811	154.545	129.304	0	-0.148641	0.416467	0.0300623	300	[1,0.377320073670351,0.355536875176057]	FALSE
74.6058	157.197	175.743	0	-0.636643	0.44217	0.425041	120	[0,0.622679926329650,0.644463124823943]	TRUE
134.099	151.554	146.884	0	-0.0805144	0.387479	0.179583	180	[0,0.646229622142004,0.493869093508341]	TRUE
120.179	149.244	155.251	0	-0.210636	0.365094	0.250749	0	[1,0.353770377857996,0.506130906491659]	FALSE
169.472	42.1043	234.047	1	0.250144	-0.673248	0.920928	120	[0,0.622679926329650,0.644463124823943]	TRUE
51.7985	138.514	202.943	1	-0.849838	0.261101	0.656385	180	[0,0.646229622142004,0.493869093508341]	TRUE
88.7253	165.468	153.859	0	-0.504657	0.522325	0.238906	0	[1,0.353770377857996,0.506130906491659]	TRUE
78.6812	150.465	153.351	0	-0.598547	0.376924	0.234585	270	[0.367230854600391,0.616764320864810,0]	FALSE
177.749	71.4392	183.969	0	0.32751	-0.388951	0.495003	0	[1,0.353770377857996,0.506130906491659]	TRUE
190.568	35.5602	216.638	1	0.447344	-0.73667	0.772864	270	[0.367230854600391,0.616764320864810,0]	TRUE
51.9044	156.396	190.197	1	-0.848849	0.434405	0.547974	210	[0,0.653320868761674,0.448522460413020]	TRUE
165.51	54.9111	182.595	1	0.213109	-0.549132	0.48332	210	[0,0.653320868761674,0.448522460413020]	FALSE
124.897	127.442	139.616	0	-0.166536	0.153796	0.117771	30	[1,0.346679131238326,0.551477539586980]	TRUE
200.574	38.5207	221.872	1	0.540874	-0.707978	0.817383	300	[1,0.377320073670351,0.355536875176057]	TRUE
81.7172	150.172	177.499	0	-0.570166	0.374086	0.439972	330	[1,0.361221689803292,0.458481751556779]	FALSE
210.119	52.3858	169.263	1	0.630099	-0.573606	0.369923	330	[1,0.361221689803292,0.458481751556779]	FALSE
38.3196	164.794	221.817	1	-0.975836	0.515794	0.816912	300	[1,0.377320073670351,0.355536875176057]	FALSE
42.1721	162.232	220.306	1	-0.939824	0.490966	0.804058	150	[0,0.638778310196709,0.541518248443221]	TRUE
199.992	63.0969	185.642	0	0.535438	-0.4698	0.509233	0	[1,0.353770377857996,0.506130906491659]	TRUE
172.72	84.777	193.819	0	0.280508	-0.259689	0.57878	0	[1,0.353770377857996,0.506130906491659]	TRUE
205.182	30.6413	223.557	1	0.583947	-0.784341	0.83171	180	[0,0.646229622142004,0.493869093508341]	TRUE
197.18	32.5812	223.209	1	0.509146	-0.765541	0.82875	330	[1,0.361221689803292,0.458481751556779]	FALSE
74.0806	167.273	164.021	0	-0.641552	0.539818	0.325342	150	[0,0.638778310196709,0.541518248443221]	FALSE
198.943	50.2238	166.058	1	0.525627	-0.594558	0.342665	30	[1,0.346679131238326,0.551477539586980]	FALSE
209.153	25.8331	216.939	1	0.621066	-0.83094	0.775423	120	[0,0.622679926329650,0.644463124823943]	TRUE
118.894	147.602	160.531	0	-0.222643	0.349175	0.295657	180	[0,0.646229622142004,0.493869093508341]	TRUE
193.877	30.7357	225.056	1	0.478272	-0.783426	0.844457	210	[0,0.653320868761674,0.448522460413020]	TRUE
66.6649	160.342	198.213	1	-0.710872	0.472649	0.616156	120	[0,0.622679926329650,0.644463124823943]	TRUE
176.571	68.025	168.46	1	0.316503	-0.42204	0.363093	330	[1,0.361221689803292,0.458481751556779]	FALSE
189.08	27.9534	211.357	1	0.433434	-0.810391	0.727944	270	[0.367230854600391,0.616764320864810,0]	FALSE
109.845	154.338	175.526	0	-0.307239	0.41446	0.423192	330	[1,0.361221689803292,0.458481751556779]	TRUE
146.131	170.093	138.88	0	0.0319532	0.567142	0.111506	330	[1,0.361221689803292,0.458481751556779]	FALSE
211.841	64.1641	182.336	0	0.646195	-0.459458	0.481115	330	[1,0.361221689803292,0.458481751556779]	FALSE
65.1715	175.39	214.73	1	-0.724832	0.618484	0.756631	240	[0,0.666522749260912,0.364099951469867]	FALSE
64.5268	163.968	214.039	1	-0.730858	0.50779	0.750755	180	[0,0.646229622142004,0.493869093508341]	FALSE
71.7984	161.722	166.925	0	-0.662885	0.486022	0.350042	300	[1,0.377320073670351,0.355536875176057]	TRUE
202.012	23.5781	209.85	1	0.554319	-0.852794	0.715127	330	[1,0.361221689803292,0.458481751556779]	FALSE
57.9944	188.393	220.118	1	-0.791921	0.744503	0.802457	210	[0,0.653320868761674,0.448522460413020]	FALSE
212.947	32.5677	158.533	1	0.656531	-0.765671	0.278663	30	[1,0.346679131238326,0.551477539586980]	FALSE
75.8907	185.347	198.137	1	-0.624631	0.714977	0.615508	330	[1,0.361221689803292,0.458481751556779]	FALSE
190.631	77.3794	199.09	0	0.447928	-0.331381	0.623611	210	[0,0.653320868761674,0.448522460413020]	FALSE
228.973	56.9454	156.63	1	0.80634	-0.529417	0.262479	120	[0,0.622679926329650,0.644463124823943]	TRUE
236.68	38.9879	201.139	1	0.878387	-0.703451	0.641042	30	[1,0.346679131238326,0.551477539586980]	FALSE
116.967	169.87	141.074	0	-0.240661	0.564985	0.130167	150	[0,0.638778310196709,0.541518248443221]	FALSE
107.624	145.702	172.021	0	-0.327993	0.330766	0.393382	150	[0,0.638778310196709,0.541518248443221]	FALSE
106.715	113.772	177.648	0	-0.336489	0.0213146	0.441241	330	[1,0.361221689803292,0.458481751556779]	FALSE
90.1391	182.991	172.175	1	-0.491441	0.692146	0.39469	30	[1,0.346679131238326,0.551477539586980]	TRUE
73.4534	140.939	157.321	0	-0.647415	0.284607	0.268355	180	[0,0.646229622142004,0.493869093508341]	FALSE
235.337	39.0641	128.421	1	0.865828	-0.702713	0.0225487	150	[0,0.638778310196709,0.541518248443221]	FALSE
58.9484	177.683	214.493	1	-0.783003	0.640701	0.754616	180	[0,0.646229622142004,0.493869093508341]	TRUE
230.458	19.9384	150.737	1	0.820219	-0.888068	0.212357	180	[0,0.646229622142004,0.493869093508341]	FALSE
77.9056	187.805	212.805	1	-0.605797	0.738799	0.740257	330	[1,0.361221689803292,0.458481751556779]	TRUE
230.415	13.1762	204.237	1	0.819821	-0.953603	0.667385	150	[0,0.638778310196709,0.541518248443221]	FALSE
221.445	15.2328	198.064	1	0.735969	-0.933672	0.614889	330	[1,0.361221689803292,0.458481751556779]	TRUE
57.9163	181.859	208.978	1	-0.792652	0.681171	0.707715	210	[0,0.653320868761674,0.448522460413020]	TRUE
101.378	139.106	171.252	0	-0.386387	0.266841	0.386845	30	[1,0.346679131238326,0.551477539586980]	FALSE
46.0814	130.946	174.594	0	-0.903281	0.187756	0.415267	30	[1,0.346679131238326,0.551477539586980]	FALSE
227.576	18.5526	172.509	1	0.793286	-0.901498	0.39753	210	[0,0.653320868761674,0.448522460413020]	FALSE
168.687	183.913	127.446	0	0.242804	0.701084	0.0142633	30	[1,0.346679131238326,0.551477539586980]	FALSE
209.807	16.7089	167.34	1	0.627182	-0.919367	0.353565	0	[1,0.353770377857996,0.506130906491659]	TRUE
126.739	174.247	146.35	0	-0.149316	0.607402	0.17504	0	[1,0.353770377857996,0.506130906491659]	FALSE
85.7245	188.385	215.97	1	-0.532708	0.744419	0.767182	150	[0,0.638778310196709,0.541518248443221]	TRUE
233.531	12.3277	215.458	1	0.848953	-0.961827	0.762823	90	[0.632769145399608,0.383235679135191,1]	FALSE
59.7945	176.996	175.998	1	-0.775094	0.634048	0.42721	60	[1,0.333477250739088,0.635900048530133]	TRUE
216.451	15.937	158.133	1	0.689285	-0.926847	0.275258	150	[0,0.638778310196709,0.541518248443221]	FALSE
62.7128	168.507	155.133	0	-0.747815	0.551777	0.249744	90	[0.632769145399608,0.383235679135191,1]	FALSE
94.993	182.47	199.361	1	-0.446068	0.687097	0.625918	150	[0,0.638778310196709,0.541518248443221]	FALSE
47.398	147.489	152.608	0	-0.890973	0.348086	0.228272	300	[1,0.377320073670351,0.355536875176057]	FALSE
59.5448	171.361	210.709	1	-0.777429	0.579436	0.722435	180	[0,0.646229622142004,0.493869093508341]	TRUE
75.2595	150.38	133.897	0	-0.630532	0.3761	0.0691242	300	[1,0.377320073670351,0.355536875176057]	TRUE
98.9091	129.294	146.833	0	-0.409462	0.171749	0.179155	210	[0,0.653320868761674,0.448522460413020]	FALSE
243.288	15.824	146.875	1	0.940156	-0.927942	0.179506	210	[0,0.653320868761674,0.448522460413020]	TRUE
228.098	14.2425	175.986	1	0.798159	-0.943269	0.427109	150	[0,0.638778310196709,0.541518248443221]	TRUE
218.707	14.4226	152.626	1	0.710374	-0.941524	0.228419	330	[1,0.361221689803292,0.458481751556779]	FALSE
232.743	50.9185	149.714	1	0.841586	-0.587826	0.203654	270	[0.367230854600391,0.616764320864810,0]	FALSE
64.8381	144.268	139.245	0	-0.727948	0.316863	0.114613	210	[0,0.653320868761674,0.448522460413020]	TRUE
100.158	131.153	157.189	0	-0.397784	0.18976	0.267234	150	[0,0.638778310196709,0.541518248443221]	FALSE
186.404	83.7385	180.074	0	0.408419	-0.269752	0.461871	330	[1,0.361221689803292,0.458481751556779]	FALSE
92.7477	183.206	221.835	1	-0.467057	0.694234	0.817061	240	[0,0.666522749260912,0.364099951469867]	FALSE
243.396	27.5539	116.488	1	0.941165	-0.814263	-0.0789452	210	[0,0.653320868761674,0.448522460413020]	TRUE
94.6212	184.665	210.115	1	-0.449544	0.708372	0.717379	300	[1,0.377320073670351,0.355536875176057]	FALSE
94.7938	182.348	196.779	1	-0.44793	0.685918	0.603952	300	[1,0.377320073670351,0.355536875176057]	FALSE
71.6334	126.491	161.621	0	-0.664428	0.144581	0.304929	240	[0,0.666522749260912,0.364099951469867]	FALSE
53.0924	123.655	142.275	0	-0.837744	0.117091	0.140381	0	[1,0.353770377857996,0.506130906491659]	FALSE
244.367	20.0515	124.718	1	0.950241	-0.886972	-0.0089406	180	[0,0.646229622142004,0.493869093508341]	TRUE
237.356	15.0899	193.84	1	0.884703	-0.935056	0.578958	90	[0.632769145399608,0.383235679135191,1]	FALSE
64.3898	123.281	121.326	0	-0.732139	0.113467	-0.0377915	120	[0,0.622679926329650,0.644463124823943]	FALSE
232.478	16.1982	188.422	1	0.839109	-0.924316	0.532876	180	[0,0.646229622142004,0.493869093508341]	TRUE
214.592	18.0914	171.07	1	0.671909	-0.905967	0.385292	300	[1,0.377320073670351,0.355536875176057]	FALSE
144.416	115.188	181.674	0	0.0159254	0.0350357	0.475485	180	[0,0.646229622142004,0.493869093508341]	TRUE
228.04	14.302	154.936	1	0.797617	-0.942692	0.248065	330	[1,0.361221689803292,0.458481751556779]	FALSE
62.6759	162.288	127.903	0	-0.74816	0.491509	0.0181437	180	[0,0.646229622142004,0.493869093508341]	FALSE
207.123	77.7551	183.074	0	0.602092	-0.327741	0.487394	180	[0,0.646229622142004,0.493869093508341]	TRUE
67.9416	150.007	197.449	1	-0.698938	0.372485	0.609654	120	[0,0.622679926329650,0.644463124823943]	FALSE
238.051	17.9576	172.115	1	0.891201	-0.907264	0.394186	150	[0,0.638778310196709,0.541518248443221]	FALSE
68.6161	148.6	123.079	0	-0.692632	0.358848	-0.0228788	300	[1,0.377320073670351,0.355536875176057]	FALSE
76.3484	128.685	169.264	0	-0.620353	0.165843	0.369936	270	[0.367230854600391,0.616764320864810,0]	TRUE
69.8955	142.147	132.806	0	-0.680673	0.29631	0.0598503	30	[1,0.346679131238326,0.551477539586980]	FALSE
85.859	144.28	129.874	0	-0.53145	0.316979	0.0349074	120	[0,0.622679926329650,0.644463124823943]	FALSE
228.654	16.8881	166.002	1	0.80336	-0.91763	0.34219	120	[0,0.622679926329650,0.644463124823943]	FALSE
75.7864	152.969	179.849	1	-0.625607	0.401185	0.459958	210	[0,0.653320868761674,0.448522460413020]	TRUE
111.723	142.864	143.613	0	-0.289677	0.303256	0.151766	150	[0,0.638778310196709,0.541518248443221]	TRUE
226.519	13.3601	159.107	1	0.783405	-0.951821	0.283546	120	[0,0.622679926329650,0.644463124823943]	FALSE
238.196	23.3284	136.625	1	0.892558	-0.855214	0.0923315	150	[0,0.638778310196709,0.541518248443221]	TRUE
73.7033	130.938	126.019	0	-0.645078	0.18768	0.00212421	30	[1,0.346679131238326,0.551477539586980]	TRUE
148.545	115.371	182.88	0	0.0545251	0.0368093	0.485744	90	[0.632769145399608,0.383235679135191,1]	FALSE
170.995	89.3304	189.594	0	0.264381	-0.21556	0.542842	300	[1,0.377320073670351,0.355536875176057]	TRUE
224.069	15.1358	183.907	1	0.760501	-0.934612	0.494475	210	[0,0.653320868761674,0.448522460413020]	FALSE
221.69	21.2847	198.276	1	0.73826	-0.87502	0.61669	300	[1,0.377320073670351,0.355536875176057]	FALSE
235.325	19.2606	141.737	1	0.865719	-0.894636	0.135811	210	[0,0.653320868761674,0.448522460413020]	FALSE
219.262	43.8031	170.307	1	0.715562	-0.656785	0.378804	120	[0,0.622679926329650,0.644463124823943]	FALSE
231.301	23.6236	144.799	1	0.828104	-0.852352	0.161848	300	[1,0.377320073670351,0.355536875176057]	FALSE
224.643	27.3874	164.063	1	0.76587	-0.815876	0.3257	180	[0,0.646229622142004,0.493869093508341]	FALSE
228.506	13.5239	182.911	1	0.801977	-0.950233	0.486009	330	[1,0.361221689803292,0.458481751556779]	FALSE
85.3089	133.355	118.635	0	-0.536593	0.211099	-0.0606763	120	[0,0.622679926329650,0.644463124823943]	FALSE
155.455	91.6863	187.132	0	0.119117	-0.192728	0.521906	150	[0,0.638778310196709,0.541518248443221]	FALSE
72.8344	201.674	213.114	1	-0.653201	0.873207	0.74289	30	[1,0.346679131238326,0.551477539586980]	FALSE
94.8234	150.057	196.666	1	-0.447653	0.37297	0.602997	150	[0,0.638778310196709,0.541518248443221]	FALSE
149.269	123.686	161.256	0	0.0612938	0.117393	0.30182	210	[0,0.653320868761674,0.448522460413020]	FALSE
226.108	15.6436	182.118	1	0.779563	-0.929691	0.479258	150	[0,0.638778310196709,0.541518248443221]	TRUE
101.472	145.476	88.2456	0	-0.385501	0.328576	-0.31915	210	[0,0.653320868761674,0.448522460413020]	FALSE
146.373	140.035	144.373	0	0.0342141	0.275846	0.158232	120	[0,0.622679926329650,0.644463124823943]	TRUE
96.5911	141.364	128.046	0	-0.43113	0.28872	0.0193586	150	[0,0.638778310196709,0.541518248443221]	FALSE
83.3909	150.848	141.795	0	-0.554521	0.380632	0.136299	90	[0.632769145399608,0.383235679135191,1]	FALSE
233.991	15.3393	191.464	1	0.853248	-0.93264	0.558747	330	[1,0.361221689803292,0.458481751556779]	FALSE
202.978	31.1014	120.02	1	0.563343	-0.779882	-0.0488985	180	[0,0.646229622142004,0.493869093508341]	FALSE
144.843	76.5202	141.617	0	0.0199159	-0.339709	0.134784	300	[1,0.377320073670351,0.355536875176057]	FALSE
200.872	57.4772	187.971	1	0.543663	-0.524263	0.52904	180	[0,0.646229622142004,0.493869093508341]	TRUE
200.945	33.473	139.343	1	0.544342	-0.756898	0.115444	330	[1,0.361221689803292,0.458481751556779]	FALSE
113.409	142.188	76.5752	0	-0.273924	0.296704	-0.41841	60	[1,0.333477250739088,0.635900048530133]	TRUE
116.474	130.135	101.123	0	-0.245269	0.179898	-0.209628	300	[1,0.377320073670351,0.355536875176057]	TRUE
197.421	62.3796	204.504	1	0.511405	-0.476752	0.669659	60	[1,0.333477250739088,0.635900048530133]	FALSE
237.394	22.7733	185.793	1	0.885057	-0.860593	0.510518	150	[0,0.638778310196709,0.541518248443221]	FALSE
184.468	45.3512	147.476	1	0.39032	-0.641781	0.184621	120	[0,0.622679926329650,0.644463124823943]	TRUE
92.5267	151.91	148.341	0	-0.469123	0.390929	0.191976	30	[1,0.346679131238326,0.551477539586980]	FALSE
228.788	22.0897	160.182	1	0.804609	-0.867218	0.292687	300	[1,0.377320073670351,0.355536875176057]	FALSE
82.0357	206.758	194.188	1	-0.56719	0.922483	0.581922	30	[1,0.346679131238326,0.551477539586980]	FALSE
219.358	62.9523	189.677	1	0.716468	-0.471201	0.54355	90	[0.632769145399608,0.383235679135191,1]	FALSE
173.619	125.741	120.114	0	0.288903	0.137315	-0.048103	60	[1,0.333477250739088,0.635900048530133]	FALSE
146.471	74.8349	177.664	0	0.0351364	-0.356042	0.441379	30	[1,0.346679131238326,0.551477539586980]	FALSE
232.946	40.4608	170.329	1	0.84348	-0.689177	0.378994	330	[1,0.361221689803292,0.458481751556779]	FALSE
125.255	139.974	156.443	0	-0.16319	0.275253	0.260885	330	[1,0.361221689803292,0.458481751556779]	TRUE
58.968	151.995	218.003	1	-0.799742	0.408652	0.813444	180	[0,0.646229622142004,0.493869093508341]	FALSE
86.2714	149.33	239.803	1	-0.543152	0.382443	1	120	[0,0.622679926329650,0.644463124823943]	FALSE
170.022	122.312	224.479	1	0.243913	0.116748	0.868865	60	[1,0.333477250739088,0.635900048530133]	FALSE
167.453	83.2411	209.174	0	0.219769	-0.267481	0.737889	90	[0.632769145399608,0.383235679135191,1]	FALSE
161.356	36.8188	210.612	1	0.162471	-0.724005	0.750196	60	[1,0.333477250739088,0.635900048530133]	FALSE
246.148	8.75397	135.005	1	0.959323	-1	0.103184	180	[0,0.646229622142004,0.493869093508341]	FALSE
173.172	41.7335	223.013	1	0.273514	-0.675674	0.856317	330	[1,0.361221689803292,0.458481751556779]	TRUE
169.388	90.1875	187.699	0	0.237958	-0.199169	0.554121	330	[1,0.361221689803292,0.458481751556779]	FALSE
177.348	51.3664	214.071	1	0.312757	-0.580942	0.779796	330	[1,0.361221689803292,0.458481751556779]	FALSE
250.476	9.44202	132.41	1	1	-0.993234	0.080981	180	[0,0.646229622142004,0.493869093508341]	FALSE
246.822	12.7495	163.404	1	0.965662	-0.960708	0.346213	180	[0,0.646229622142004,0.493869093508341]	FALSE
120.069	105.996	181.818	0	-0.225527	-0.0437102	0.503794	210	[0,0.653320868761674,0.448522460413020]	TRUE
163.258	109.686	189.068	0	0.180345	-0.00741916	0.565838	330	[1,0.361221689803292,0.458481751556779]	FALSE
157.282	66.8665	178.523	0	0.124184	-0.428511	0.475598	150	[0,0.638778310196709,0.541518248443221]	FALSE
181.005	28.995	192.513	1	0.347129	-0.800947	0.595313	330	[1,0.361221689803292,0.458481751556779]	FALSE
183.497	41.3192	203.373	1	0.37055	-0.679748	0.688246	60	[1,0.333477250739088,0.635900048530133]	TRUE
242.746	16.9255	133.991	1	0.927354	-0.919639	0.0945087	330	[1,0.361221689803292,0.458481751556779]	FALSE
162.551	38.7522	187.841	1	0.173701	-0.704993	0.555336	60	[1,0.333477250739088,0.635900048530133]	FALSE
237.011	24.9832	172.542	1	0.873458	-0.840399	0.424413	120	[0,0.622679926329650,0.644463124823943]	FALSE
173.992	79.7551	165.469	0	0.281226	-0.301763	0.363886	60	[1,0.333477250739088,0.635900048530133]	TRUE
231.264	26.4878	195.65	1	0.819449	-0.825603	0.622156	30	[1,0.346679131238326,0.551477539586980]	TRUE
145.775	157.498	98.1491	0	0.0160434	0.462776	-0.21221	210	[0,0.653320868761674,0.448522460413020]	TRUE
187.565	36.93	185.936	1	0.408776	-0.722912	0.539033	300	[1,0.377320073670351,0.355536875176057]	FALSE
227.278	28.911	173.248	1	0.781992	-0.801773	0.430457	0	[1,0.353770377857996,0.506130906491659]	FALSE
169.342	73.9183	178.715	1	0.23752	-0.359163	0.477234	30	[1,0.346679131238326,0.551477539586980]	TRUE
167.867	61.0505	184.858	1	0.223658	-0.485707	0.529806	210	[0,0.653320868761674,0.448522460413020]	TRUE
159.394	103.384	139.455	1	0.144032	-0.0693967	0.141264	30	[1,0.346679131238326,0.551477539586980]	FALSE
185.786	67.0604	179.744	1	0.392056	-0.426605	0.486044	120	[0,0.622679926329650,0.644463124823943]	TRUE
187.543	64.9685	182.55	1	0.408573	-0.447177	0.510051	30	[1,0.346679131238326,0.551477539586980]	TRUE
195.76	58.6986	189.903	1	0.485792	-0.508836	0.572978	180	[0,0.646229622142004,0.493869093508341]	TRUE
140.545	101.363	125.429	0	-0.0330993	-0.0892699	0.0212374	30	[1,0.346679131238326,0.551477539586980]	FALSE
180.502	74.5133	162.425	0	0.342404	-0.353312	0.337835	180	[0,0.646229622142004,0.493869093508341]	TRUE
180.074	81.7394	182.426	1	0.338383	-0.282249	0.508992	0	[1,0.353770377857996,0.506130906491659]	TRUE
202.333	53.726	186.863	1	0.547559	-0.557737	0.546967	330	[1,0.361221689803292,0.458481751556779]	FALSE
184.193	124.136	157.685	1	0.377092	0.134686	0.297274	210	[0,0.653320868761674,0.448522460413020]	FALSE
175.973	212.127	108.208	0	0.299835	1	-0.126126	180	[0,0.646229622142004,0.493869093508341]	FALSE
175.294	82.6104	178.72	1	0.293458	-0.273683	0.477278	30	[1,0.346679131238326,0.551477539586980]	TRUE
175.044	179.347	120.492	0	0.291104	0.677636	-0.0210109	270	[0.367230854600391,0.616764320864810,0]	TRUE
142.004	126.471	130.727	0	-0.0193909	0.157653	0.0665768	240	[0,0.666522749260912,0.364099951469867]	FALSE
182.111	75.8311	178.23	1	0.357525	-0.340352	0.473085	150	[0,0.638778310196709,0.541518248443221]	FALSE
149.547	208.22	100.264	0	0.0514911	0.961581	-0.194114	30	[1,0.346679131238326,0.551477539586980]	TRUE
174.124	181.38	105.247	0	0.282465	0.697635	-0.151469	0	[1,0.353770377857996,0.506130906491659]	FALSE
192.327	57.8858	144.275	1	0.45353	-0.516829	0.182511	150	[0,0.638778310196709,0.541518248443221]	FALSE
184.847	91.2486	170.493	0	0.383237	-0.188734	0.406875	180	[0,0.646229622142004,0.493869093508341]	FALSE
164.01	184.936	112.354	0	0.18741	0.732605	-0.0906505	30	[1,0.346679131238326,0.551477539586980]	FALSE
160.065	148.944	150.118	0	0.150341	0.378649	0.23252	60	[1,0.333477250739088,0.635900048530133]	FALSE
156.731	123.66	142.946	0	0.119005	0.130002	0.171145	210	[0,0.653320868761674,0.448522460413020]	TRUE
198.62	61.5148	127.863	0	0.51267	-0.481141	0.0420679	180	[0,0.646229622142004,0.493869093508341]	FALSE
183.087	64.6744	147.435	0	0.366693	-0.450069	0.209555	0	[1,0.353770377857996,0.506130906491659]	TRUE
197.989	99.8674	170.516	0	0.506735	-0.103975	0.407072	90	[0.632769145399608,0.383235679135191,1]	FALSE
134.541	192.551	106.436	0	-0.0895291	0.80749	-0.141298	180	[0,0.646229622142004,0.493869093508341]	FALSE
218.357	130.737	116.362	0	0.698153	0.1996	-0.0563492	90	[0.632769145399608,0.383235679135191,1]	TRUE
168.889	152.468	133.544	0	0.233269	0.413308	0.0906873	270	[0.367230854600391,0.616764320864810,0]	TRUE
121.225	194.09	124.147	0	-0.214665	0.822624	0.0102673	300	[1,0.377320073670351,0.355536875176057]	FALSE
202.52	104.721	145.059	0	0.549317	-0.0562457	0.189221	120	[0,0.622679926329650,0.644463124823943]	FALSE
214.344	107.672	133.33	0	0.66044	-0.0272244	0.0888498	330	[1,0.361221689803292,0.458481751556779]	TRUE
172.21	133.812	126.521	0	0.264472	0.229845	0.0305848	30	[1,0.346679131238326,0.551477539586980]	FALSE
172.509	130.956	134.669	0	0.267288	0.20175	0.100311	240	[0,0.666522749260912,0.364099951469867]	FALSE
161.701	142.091	160.007	0	0.165718	0.311261	0.317147	0	[1,0.353770377857996,0.506130906491659]	TRUE
200.712	86.7966	142.476	0	0.532329	-0.232516	0.167124	0	[1,0.353770377857996,0.506130906491659]	FALSE
153.963	136.333	47.0681	0	0.0929906	0.254635	-0.649337	150	[0,0.638778310196709,0.541518248443221]	TRUE
211.84	94.419	183.376	1	0.636907	-0.157556	0.51712	300	[1,0.377320073670351,0.355536875176057]	TRUE
171.96	157.811	152.935	0	0.262129	0.465853	0.256626	60	[1,0.333477250739088,0.635900048530133]	FALSE
176.911	132.454	107.831	0	0.308655	0.216486	-0.129359	120	[0,0.622679926329650,0.644463124823943]	FALSE
213.102	111.617	195.158	1	0.648766	0.0115722	0.61795	0	[1,0.353770377857996,0.506130906491659]	FALSE
212.254	108.511	153.077	1	0.640795	-0.01897	0.257841	330	[1,0.361221689803292,0.458481751556779]	FALSE
201.712	112.853	172.929	0	0.541731	0.0237289	0.42772	120	[0,0.622679926329650,0.644463124823943]	TRUE
175.712	121.866	92.7389	0	0.297389	0.112367	-0.258507	330	[1,0.361221689803292,0.458481751556779]	FALSE
170.579	170.815	87.9116	0	0.249151	0.593736	-0.299817	150	[0,0.638778310196709,0.541518248443221]	TRUE
182.091	136.422	139.989	0	0.357331	0.255507	0.145834	180	[0,0.646229622142004,0.493869093508341]	TRUE
213.313	124.995	184.309	1	0.650752	0.143138	0.52511	120	[0,0.622679926329650,0.644463124823943]	TRUE
177.615	137.693	132.326	0	0.315266	0.268004	0.0802621	60	[1,0.333477250739088,0.635900048530133]	FALSE
185.831	156.496	135.695	0	0.392482	0.452923	0.109093	150	[0,0.638778310196709,0.541518248443221]	FALSE
182.356	116.826	87.1364	0	0.359822	0.0627963	-0.306451	0	[1,0.353770377857996,0.506130906491659]	TRUE
183.366	187.842	136.51	0	0.369312	0.761177	0.116068	90	[0.632769145399608,0.383235679135191,1]	FALSE
164.411	147.853	89.2316	0	0.191178	0.367919	-0.288521	30	[1,0.346679131238326,0.551477539586980]	FALSE
208.393	99.051	164.77	0	0.604511	-0.112004	0.357906	300	[1,0.377320073670351,0.355536875176057]	FALSE
123.594	176.9	113.378	0	-0.192407	0.653572	-0.0818909	120	[0,0.622679926329650,0.644463124823943]	FALSE
216.724	142.761	136.935	1	0.682808	0.317852	0.119703	30	[1,0.346679131238326,0.551477539586980]	TRUE
145.985	155.952	97.3443	0	0.0180231	0.447573	-0.219096	150	[0,0.638778310196709,0.541518248443221]	FALSE
168.338	126.119	163.598	0	0.228091	0.154184	0.347876	30	[1,0.346679131238326,0.551477539586980]	FALSE
184.89	112.068	139.866	0	0.383643	0.0160071	0.144781	150	[0,0.638778310196709,0.541518248443221]	FALSE
191.219	115.308	170.419	0	0.443114	0.0478699	0.406245	180	[0,0.646229622142004,0.493869093508341]	FALSE
193.535	127.293	136.406	0	0.464885	0.165733	0.115178	270	[0.367230854600391,0.616764320864810,0]	FALSE
207.485	130.118	140.734	1	0.595984	0.193515	0.152212	210	[0,0.653320868761674,0.448522460413020]	FALSE
175.103	107.573	74.726	0	0.291662	-0.0281939	-0.412654	120	[0,0.622679926329650,0.644463124823943]	TRUE
200.331	146.048	148.175	1	0.528747	0.350168	0.215889	180	[0,0.646229622142004,0.493869093508341]	TRUE
163.213	79.1376	101.193	0	0.179921	-0.307836	-0.186158	300	[1,0.377320073670351,0.355536875176057]	FALSE
176.195	97.5837	93.7943	0	0.30192	-0.126433	-0.249476	210	[0,0.653320868761674,0.448522460413020]	FALSE
146.13	129.639	158.808	0	0.0193821	0.188802	0.306882	300	[1,0.377320073670351,0.355536875176057]	TRUE
176.687	120.789	120.867	0	0.306549	0.101772	-0.0177994	120	[0,0.622679926329650,0.644463124823943]	FALSE
169.522	112.05	60.3455	0	0.239211	0.0158303	-0.535715	180	[0,0.646229622142004,0.493869093508341]	TRUE
197.796	136.261	124.542	0	0.504929	0.253922	0.0136518	30	[1,0.346679131238326,0.551477539586980]	TRUE
183.335	186.89	93.4556	0	0.369024	0.751824	-0.252374	120	[0,0.622679926329650,0.644463124823943]	TRUE
193.297	134.643	143.135	1	0.462643	0.238013	0.172757	330	[1,0.361221689803292,0.458481751556779]	TRUE
204.571	119.151	158.544	0	0.568598	0.0856631	0.304627	180	[0,0.646229622142004,0.493869093508341]	TRUE
212.282	140.562	124.109	1	0.641065	0.296218	0.00994268	210	[0,0.653320868761674,0.448522460413020]	FALSE
175.658	82.9825	112.631	0	0.296878	-0.270025	-0.0882769	270	[0.367230854600391,0.616764320864810,0]	TRUE
179.388	151.188	103.417	0	0.331931	0.400723	-0.167125	240	[0,0.666522749260912,0.364099951469867]	FALSE
199.17	162.48	125.983	0	0.517842	0.51177	0.0259788	210	[0,0.653320868761674,0.448522460413020]	FALSE
130.271	114.644	169.906	0	-0.129655	0.0413359	0.401854	180	[0,0.646229622142004,0.493869093508341]	TRUE
199.053	122.34	134.146	0	0.516741	0.117023	0.0958391	300	[1,0.377320073670351,0.355536875176057]	TRUE
156.464	138.622	137.787	0	0.116501	0.277145	0.126997	210	[0,0.653320868761674,0.448522460413020]	FALSE
182.167	124.543	125.93	0	0.358052	0.138688	0.0255234	150	[0,0.638778310196709,0.541518248443221]	FALSE
196.956	115.853	149.589	0	0.497034	0.0532265	0.227993	120	[0,0.622679926329650,0.644463124823943]	TRUE
152.001	143.039	72.375	0	0.0745528	0.320583	-0.432772	60	[1,0.333477250739088,0.635900048530133]	TRUE
159.536	91.5872	58.5368	1	0.145372	-0.185405	-0.551194	180	[0,0.646229622142004,0.493869093508341]	TRUE
200.257	107.918	144.573	0	0.528057	-0.0248093	0.185062	120	[0,0.622679926329650,0.644463124823943]	FALSE
180.34	161.363	100.702	0	0.340876	0.500781	-0.190361	270	[0.367230854600391,0.616764320864810,0]	FALSE
157.237	95.283	157.161	0	0.123762	-0.149059	0.292784	210	[0,0.653320868761674,0.448522460413020]	FALSE
179.94	177.444	124.457	0	0.337116	0.658928	0.0129193	240	[0,0.666522749260912,0.364099951469867]	TRUE
157.031	113.554	50.217	0	0.121825	0.0306173	-0.62239	120	[0,0.622679926329650,0.644463124823943]	FALSE
191.101	113.747	135.783	0	0.442006	0.0325203	0.109847	300	[1,0.377320073670351,0.355536875176057]	TRUE
191.854	121.183	133.967	0	0.449081	0.105647	0.0943003	300	[1,0.377320073670351,0.355536875176057]	FALSE
194.876	108.456	137.855	0	0.477487	-0.0195135	0.12758	90	[0.632769145399608,0.383235679135191,1]	TRUE
134.744	89.7277	181.611	0	-0.087623	-0.20369	0.502024	150	[0,0.638778310196709,0.541518248443221]	TRUE
187.764	157.008	96.1824	0	0.410644	0.457954	-0.229039	330	[1,0.361221689803292,0.458481751556779]	TRUE
165.453	92.4772	127.956	0	0.200979	-0.176652	0.0428676	300	[1,0.377320073670351,0.355536875176057]	FALSE
182.149	122.305	122.492	0	0.357882	0.116682	-0.00389783	30	[1,0.346679131238326,0.551477539586980]	TRUE
193.183	146.703	121.133	0	0.461572	0.356615	-0.0155215	180	[0,0.646229622142004,0.493869093508341]	TRUE
183.323	84.1037	116.198	0	0.36891	-0.258999	-0.057757	120	[0,0.622679926329650,0.644463124823943]	FALSE
160.452	118.285	137.895	0	0.15398	0.0771474	0.127922	120	[0,0.622679926329650,0.644463124823943]	FALSE
173.87	101.904	139.263	0	0.280073	-0.0839479	0.139623	180	[0,0.646229622142004,0.493869093508341]	TRUE
195.856	120.094	134.423	0	0.486691	0.0949407	0.0982033	180	[0,0.646229622142004,0.493869093508341]	TRUE
161.947	85.3352	191.808	0	0.168022	-0.246888	0.589279	30	[1,0.346679131238326,0.551477539586980]	FALSE
199.254	128.775	155.901	0	0.518626	0.18031	0.282004	210	[0,0.653320868761674,0.448522460413020]	TRUE
150.647	122.676	122.736	0	0.0618272	0.120326	-0.00180437	30	[1,0.346679131238326,0.551477539586980]	TRUE
192.022	150.071	120.856	0	0.450662	0.389736	-0.0178914	90	[0.632769145399608,0.383235679135191,1]	FALSE
192.53	136.365	98.1218	0	0.455438	0.254949	-0.212442	300	[1,0.377320073670351,0.355536875176057]	FALSE
148.82	63.117	184.658	0	0.0446647	-0.465385	0.528096	30	[1,0.346679131238326,0.551477539586980]	TRUE
196.581	125.657	140.267	0	0.493511	0.149643	0.148216	0	[1,0.353770377857996,0.506130906491659]	FALSE
191.159	93.5446	139.242	0	0.442554	-0.166154	0.139444	30	[1,0.346679131238326,0.551477539586980]	FALSE
153.104	68.7898	168.776	0	0.0849225	-0.409597	0.39218	210	[0,0.653320868761674,0.448522460413020]	TRUE
160.097	86.2803	148.776	0	0.15064	-0.237593	0.221035	120	[0,0.622679926329650,0.644463124823943]	FALSE
198.178	114.04	156.688	0	0.508512	0.0354033	0.288744	0	[1,0.353770377857996,0.506130906491659]	FALSE
163.627	143.984	128.544	0	0.183815	0.329876	0.047893	300	[1,0.377320073670351,0.355536875176057]	FALSE
164.965	93.2424	56.1842	1	0.196392	-0.169126	-0.571325	330	[1,0.361221689803292,0.458481751556779]	TRUE
196.282	76.5955	98.2111	1	0.490696	-0.332835	-0.211679	150	[0,0.638778310196709,0.541518248443221]	FALSE
189.231	146.557	82.5385	0	0.424433	0.35518	-0.345798	300	[1,0.377320073670351,0.355536875176057]	TRUE
188.964	87.6236	111.373	1	0.421922	-0.224383	-0.099046	150	[0,0.638778310196709,0.541518248443221]	TRUE
193.105	97.5702	195.592	0	0.46084	-0.126566	0.621666	330	[1,0.361221689803292,0.458481751556779]	TRUE
195.113	160.236	163.232	0	0.479713	0.489699	0.344737	120	[0,0.622679926329650,0.644463124823943]	TRUE
201.422	143.9	163.801	0	0.539005	0.329053	0.349606	330	[1,0.361221689803292,0.458481751556779]	TRUE
174.653	116.86	147.763	0	0.287434	0.063128	0.212362	150	[0,0.638778310196709,0.541518248443221]	TRUE
126.714	126.412	137.296	0	-0.163087	0.157069	0.122789	180	[0,0.646229622142004,0.493869093508341]	TRUE
180.078	83.2151	191.815	0	0.338416	-0.267736	0.589342	150	[0,0.638778310196709,0.541518248443221]	TRUE
147.887	133.127	157.378	0	0.0358936	0.223104	0.294643	180	[0,0.646229622142004,0.493869093508341]	TRUE
158.489	93.205	135.529	0	0.135527	-0.169494	0.107669	120	[0,0.622679926329650,0.644463124823943]	FALSE
182.812	98.5943	137.677	0	0.364109	-0.116495	0.126053	330	[1,0.361221689803292,0.458481751556779]	TRUE
96.4455	134.238	93.5731	0	-0.447539	0.234033	-0.251369	30	[1,0.346679131238326,0.551477539586980]	TRUE
193.584	116.857	140.592	0	0.46534	0.0631079	0.151001	120	[0,0.622679926329650,0.644463124823943]	FALSE
163.261	72.013	175.989	0	0.180378	-0.377901	0.453913	150	[0,0.638778310196709,0.541518248443221]	TRUE
136.515	109.053	160.437	0	-0.0709741	-0.0136408	0.320823	150	[0,0.638778310196709,0.541518248443221]	FALSE
172.711	158.643	149.905	0	0.269181	0.474035	0.230694	300	[1,0.377320073670351,0.355536875176057]	TRUE
189.298	104.61	124.708	0	0.42506	-0.0573384	0.0150657	120	[0,0.622679926329650,0.644463124823943]	FALSE
190.403	121.178	138.663	0	0.435448	0.105597	0.134488	210	[0,0.653320868761674,0.448522460413020]	TRUE
135.353	122.681	110.816	0	-0.0818992	0.120375	-0.103807	30	[1,0.346679131238326,0.551477539586980]	TRUE
154.908	107.733	77.3599	1	0.101879	-0.0266276	-0.390114	150	[0,0.638778310196709,0.541518248443221]	FALSE
176.246	75.1841	75.5735	1	0.302405	-0.346715	-0.405401	240	[0,0.666522749260912,0.364099951469867]	TRUE
177.908	151.487	131.634	0	0.318026	0.403664	0.0743394	180	[0,0.646229622142004,0.493869093508341]	TRUE
146.737	120.494	102.171	0	0.0250874	0.0988699	-0.177789	210	[0,0.653320868761674,0.448522460413020]	TRUE
182.611	84.4073	79.229	0	0.362221	-0.256012	-0.374118	330	[1,0.361221689803292,0.458481751556779]	FALSE
143.677	118.637	111.156	0	-0.0036748	0.0806081	-0.1009	330	[1,0.361221689803292,0.458481751556779]	FALSE
203.687	62.3289	91.9707	1	0.560291	-0.473135	-0.265081	300	[1,0.377320073670351,0.355536875176057]	TRUE
143.551	110.631	109.652	0	-0.00485696	0.00187286	-0.113774	180	[0,0.646229622142004,0.493869093508341]	TRUE
194.378	96.7072	125.178	0	0.472804	-0.135053	0.0190924	180	[0,0.646229622142004,0.493869093508341]	FALSE
165.312	106.194	180.793	0	0.199645	-0.0417605	0.495016	30	[1,0.346679131238326,0.551477539586980]	FALSE
128.078	108.361	133.434	0	-0.150266	-0.0204442	0.0897388	210	[0,0.653320868761674,0.448522460413020]	TRUE
182.792	114.402	65.7949	0	0.363924	0.038965	-0.489082	0	[1,0.353770377857996,0.506130906491659]	TRUE
169.418	120.453	59.3315	0	0.238233	0.0984626	-0.544393	0	[1,0.353770377857996,0.506130906491659]	TRUE
174.994	122.717	183.466	0	0.290634	0.120736	0.517895	150	[0,0.638778310196709,0.541518248443221]	FALSE
108.055	95.9314	155.1	0	-0.338432	-0.142682	0.275148	0	[1,0.353770377857996,0.506130906491659]	FALSE
176.283	107.755	100.539	0	0.302749	-0.0264056	-0.191759	30	[1,0.346679131238326,0.551477539586980]	TRUE
153.108	89.917	110.314	0	0.0849614	-0.201829	-0.10811	120	[0,0.622679926329650,0.644463124823943]	TRUE
117.932	102.738	71.7479	0	-0.245614	-0.0757451	-0.438138	330	[1,0.361221689803292,0.458481751556779]	TRUE
178.097	82.8276	101.146	1	0.319798	-0.271548	-0.186564	330	[1,0.361221689803292,0.458481751556779]	FALSE
197.247	90.581	127.604	1	0.499766	-0.1953	0.0398548	300	[1,0.377320073670351,0.355536875176057]	FALSE
178.977	135.621	157.908	0	0.328067	0.247629	0.299179	240	[0,0.666522749260912,0.364099951469867]	FALSE
176.419	118.373	88.1281	0	0.304029	0.0780147	-0.297964	90	[0.632769145399608,0.383235679135191,1]	FALSE
101.008	109.636	136.961	0	-0.404665	-0.00790457	0.119926	150	[0,0.638778310196709,0.541518248443221]	FALSE
169.186	122.629	79.5492	0	0.236056	0.119869	-0.371379	330	[1,0.361221689803292,0.458481751556779]	TRUE
148.034	66.6404	58.7291	0	0.037279	-0.430735	-0.549548	30	[1,0.346679131238326,0.551477539586980]	TRUE
130.196	112.674	97.4237	0	-0.130359	0.0219627	-0.218417	180	[0,0.646229622142004,0.493869093508341]	TRUE
174.826	123.645	127.786	0	0.289057	0.129853	0.0414083	30	[1,0.346679131238326,0.551477539586980]	FALSE
156.052	147.253	170.704	0	0.112624	0.362023	0.408679	30	[1,0.346679131238326,0.551477539586980]	FALSE
137.051	109.266	126.656	0	-0.0659363	-0.0115444	0.0317426	180	[0,0.646229622142004,0.493869093508341]	FALSE
113.985	92.3138	53.6421	0	-0.282703	-0.178259	-0.59308	0	[1,0.353770377857996,0.506130906491659]	FALSE
138.544	89.2788	45.6086	0	-0.0519099	-0.208105	-0.661827	0	[1,0.353770377857996,0.506130906491659]	TRUE
160.577	95.6688	127.153	1	0.155151	-0.145265	0.0359907	180	[0,0.646229622142004,0.493869093508341]	FALSE
211.315	51.9165	116.724	1	0.63197	-0.575532	-0.0532545	300	[1,0.377320073670351,0.355536875176057]	TRUE
150.745	135.89	164.476	0	0.0627551	0.250276	0.355383	30	[1,0.346679131238326,0.551477539586980]	FALSE
114.997	49.0785	55.7961	0	-0.273194	-0.603442	-0.574646	330	[1,0.361221689803292,0.458481751556779]	TRUE
100.677	93.1286	77.5002	0	-0.407773	-0.170246	-0.388913	150	[0,0.638778310196709,0.541518248443221]	TRUE
135.32	95.9131	103.014	0	-0.0822037	-0.142862	-0.17058	210	[0,0.653320868761674,0.448522460413020]	TRUE
129.386	108.336	103.361	0	-0.137977	-0.0206953	-0.167612	30	[1,0.346679131238326,0.551477539586980]	TRUE
179.997	99.1874	121.197	0	0.337653	-0.110662	-0.0149757	210	[0,0.653320868761674,0.448522460413020]	TRUE
85.9095	91.9177	150.794	0	-0.546554	-0.182154	0.2383	210	[0,0.653320868761674,0.448522460413020]	TRUE
98.0721	54.6476	63.2129	0	-0.432253	-0.548675	-0.511177	150	[0,0.638778310196709,0.541518248443221]	TRUE
214.728	64.6527	132.814	1	0.664049	-0.450283	0.08444	300	[1,0.377320073670351,0.355536875176057]	TRUE
187.236	88.0764	117.796	1	0.405683	-0.21993	-0.0440767	180	[0,0.646229622142004,0.493869093508341]	TRUE
163.295	91.5266	81.8664	0	0.180696	-0.186	-0.351549	330	[1,0.361221689803292,0.458481751556779]	TRUE
147.589	148.999	146.918	0	0.0330944	0.379197	0.205133	330	[1,0.361221689803292,0.458481751556779]	FALSE
103.276	82.1951	123.76	0	-0.383349	-0.277768	0.00695926	210	[0,0.653320868761674,0.448522460413020]	FALSE
109.679	97.8285	93.1552	0	-0.323173	-0.124026	-0.254945	180	[0,0.646229622142004,0.493869093508341]	FALSE
142.344	105.185	140.819	0	-0.0161948	-0.0516821	0.152937	0	[1,0.353770377857996,0.506130906491659]	TRUE
108.335	133.262	128.66	0	-0.335802	0.224434	0.0488885	300	[1,0.377320073670351,0.355536875176057]	FALSE
98.158	70.4209	68.1154	0	-0.431445	-0.393557	-0.469224	30	[1,0.346679131238326,0.551477539586980]	TRUE
214.533	66.2677	134.698	1	0.662213	-0.434401	0.10056	300	[1,0.377320073670351,0.355536875176057]	FALSE
150.03	114.103	125.95	0	0.0560353	0.0360238	0.025702	30	[1,0.346679131238326,0.551477539586980]	FALSE
112.562	72.3053	59.1651	0	-0.296085	-0.375026	-0.545817	210	[0,0.653320868761674,0.448522460413020]	TRUE
144.861	125.972	126.411	0	0.0074526	0.152745	0.0296463	300	[1,0.377320073670351,0.355536875176057]	TRUE
126.837	115.389	136.134	0	-0.161932	0.0486686	0.112852	330	[1,0.361221689803292,0.458481751556779]	TRUE
118.01	70.5525	53.864	0	-0.244881	-0.392263	-0.591181	0	[1,0.353770377857996,0.506130906491659]	TRUE
147.942	108.475	120.03	0	0.0364068	-0.019325	-0.0249628	300	[1,0.377320073670351,0.355536875176057]	TRUE
85.8513	73.8826	152.153	0	-0.5471	-0.359514	0.249928	210	[0,0.653320868761674,0.448522460413020]	TRUE
116.659	112.37	98.526	0	-0.257573	0.0189757	-0.208984	180	[0,0.646229622142004,0.493869093508341]	TRUE
112.376	64.7088	43.8287	0	-0.297826	-0.449731	-0.677059	330	[1,0.361221689803292,0.458481751556779]	TRUE
196.466	72.7119	120.031	1	0.492423	-0.371027	-0.0249509	150	[0,0.638778310196709,0.541518248443221]	TRUE
110.914	74.8192	124.885	0	-0.311566	-0.350303	0.0165828	150	[0,0.638778310196709,0.541518248443221]	FALSE
127.987	105.928	101.006	0	-0.151125	-0.0443781	-0.187762	300	[1,0.377320073670351,0.355536875176057]	TRUE
149.627	86.2375	97.6752	0	0.0522455	-0.238014	-0.216264	180	[0,0.646229622142004,0.493869093508341]	FALSE
144.511	127.257	110.719	0	0.00416598	0.165379	-0.104641	300	[1,0.377320073670351,0.355536875176057]	TRUE
174.164	94.2811	72.4448	0	0.282836	-0.158912	-0.432175	150	[0,0.638778310196709,0.541518248443221]	FALSE
109.332	83.8833	66.9328	0	-0.326438	-0.261165	-0.479344	150	[0,0.638778310196709,0.541518248443221]	FALSE
222.397	59.8317	134.988	1	0.736116	-0.497693	0.103039	90	[0.632769145399608,0.383235679135191,1]	FALSE
106.83	60.8641	41.4986	0	-0.349947	-0.48754	-0.696999	180	[0,0.646229622142004,0.493869093508341]	TRUE
139.831	99.237	149.038	0	-0.0398185	-0.110175	0.223276	180	[0,0.646229622142004,0.493869093508341]	TRUE
159.013	92.6144	89.6167	0	0.140458	-0.175303	-0.285226	180	[0,0.646229622142004,0.493869093508341]	TRUE
134.75	104.341	119.758	0	-0.0875683	-0.0599816	-0.0272923	330	[1,0.361221689803292,0.458481751556779]	TRUE
120.012	106.711	82.6815	0	-0.226068	-0.0366766	-0.344574	330	[1,0.361221689803292,0.458481751556779]	TRUE
137.557	94.1825	99.3203	0	-0.0611873	-0.159882	-0.202186	30	[1,0.346679131238326,0.551477539586980]	TRUE
160.021	105.628	119.268	0	0.149929	-0.0473217	-0.031484	0	[1,0.353770377857996,0.506130906491659]	TRUE
103.722	78.4682	98.9981	0	-0.37916	-0.314419	-0.204944	180	[0,0.646229622142004,0.493869093508341]	TRUE
153.886	93.393	83.7986	0	0.0922741	-0.167646	-0.335014	210	[0,0.653320868761674,0.448522460413020]	TRUE
137.593	160.918	152.115	0	-0.0608487	0.496404	0.249608	150	[0,0.638778310196709,0.541518248443221]	TRUE
162.857	112.51	100.648	0	0.176575	0.0203545	-0.190821	240	[0,0.666522749260912,0.364099951469867]	FALSE
88.4599	94.4427	162.007	0	-0.522586	-0.157323	0.334262	0	[1,0.353770377857996,0.506130906491659]	FALSE
133.625	104.822	96.249	0	-0.0981378	-0.0552548	-0.22847	330	[1,0.361221689803292,0.458481751556779]	TRUE
113.922	70.9484	41.5502	0	-0.2833	-0.38837	-0.696557	300	[1,0.377320073670351,0.355536875176057]	TRUE
224.915	61.8312	141.139	1	0.75978	-0.47803	0.155676	120	[0,0.622679926329650,0.644463124823943]	TRUE
153.534	86.8171	134.352	0	0.0889662	-0.232314	0.0976013	330	[1,0.361221689803292,0.458481751556779]	TRUE
121.489	118.124	168.832	0	-0.212192	0.0755619	0.392662	30	[1,0.346679131238326,0.551477539586980]	TRUE
124.64	72.3557	129.602	0	-0.182577	-0.37453	0.0569545	330	[1,0.361221689803292,0.458481751556779]	FALSE
132.494	92.8096	66.8385	0	-0.108761	-0.173383	-0.480151	150	[0,0.638778310196709,0.541518248443221]	TRUE
153.386	106.561	82.4827	0	0.0875727	-0.0381521	-0.346275	30	[1,0.346679131238326,0.551477539586980]	FALSE
125.055	87.0692	88.6885	0	-0.178672	-0.229835	-0.293168	330	[1,0.361221689803292,0.458481751556779]	TRUE
133.99	68.5166	85.5467	0	-0.0947062	-0.412285	-0.320054	330	[1,0.361221689803292,0.458481751556779]	FALSE
168.806	84.2817	103.99	0	0.232489	-0.257248	-0.162224	210	[0,0.653320868761674,0.448522460413020]	TRUE
83.9742	61.6452	161.851	0	-0.564741	-0.479859	0.332922	330	[1,0.361221689803292,0.458481751556779]	TRUE
166.502	88.5705	97.4058	0	0.210836	-0.21507	-0.21857	210	[0,0.653320868761674,0.448522460413020]	TRUE
145.412	81.83	54.5832	0	0.0126319	-0.281358	-0.585026	120	[0,0.622679926329650,0.644463124823943]	FALSE
153.692	92.5354	83.9186	0	0.0904501	-0.176079	-0.333988	330	[1,0.361221689803292,0.458481751556779]	TRUE
138.883	102.173	91.5335	0	-0.04872	-0.0812978	-0.268823	210	[0,0.653320868761674,0.448522460413020]	FALSE
136.457	115.399	94.7081	0	-0.0715245	0.0487659	-0.241656	300	[1,0.377320073670351,0.355536875176057]	TRUE
212.478	64.6719	130.275	1	0.6429	-0.450094	0.0627071	210	[0,0.653320868761674,0.448522460413020]	TRUE
206.627	63.5512	147.437	1	0.587917	-0.461115	0.209575	210	[0,0.653320868761674,0.448522460413020]	FALSE
138.524	100.073	74.9072	0	-0.0520936	-0.10195	-0.411103	180	[0,0.646229622142004,0.493869093508341]	TRUE
114.714	103.883	119.901	0	-0.275856	-0.0644848	-0.0260623	330	[1,0.361221689803292,0.458481751556779]	TRUE
149.452	102.113	78.1953	0	0.0506031	-0.0818932	-0.382964	330	[1,0.361221689803292,0.458481751556779]	TRUE
154.786	95.8097	63.2315	0	0.100728	-0.143879	-0.511018	210	[0,0.653320868761674,0.448522460413020]	TRUE
102.819	131.554	165.446	0	-0.387638	0.207635	0.363685	150	[0,0.638778310196709,0.541518248443221]	TRUE
145.195	96.6706	85.5447	0	0.0106001	-0.135413	-0.320072	150	[0,0.638778310196709,0.541518248443221]	FALSE
141.204	105.441	94.9335	0	-0.0269066	-0.0491589	-0.239726	210	[0,0.653320868761674,0.448522460413020]	TRUE
133.44	108.264	121.081	0	-0.0998786	-0.0213999	-0.0159675	30	[1,0.346679131238326,0.551477539586980]	TRUE
176.123	87.3802	105.522	0	0.301247	-0.226777	-0.149111	240	[0,0.666522749260912,0.364099951469867]	FALSE
125.512	62.6082	96.2287	0	-0.174376	-0.470388	-0.228643	180	[0,0.646229622142004,0.493869093508341]	TRUE
155.27	76.1059	112.259	0	0.10528	-0.33765	-0.0914596	210	[0,0.653320868761674,0.448522460413020]	TRUE
155.359	105.801	92.0072	0	0.106113	-0.0456196	-0.264769	210	[0,0.653320868761674,0.448522460413020]	TRUE
153.664	109.98	101.98	0	0.0901883	-0.00452248	-0.179426	180	[0,0.646229622142004,0.493869093508341]	TRUE
156.677	51.146	111.006	1	0.118504	-0.58311	-0.102184	60	[1,0.333477250739088,0.635900048530133]	FALSE
173.233	97.4041	80.9025	0	0.27409	-0.1282	-0.359798	210	[0,0.653320868761674,0.448522460413020]	TRUE
228.833	60.1723	187.591	1	0.796598	-0.494343	0.553197	300	[1,0.377320073670351,0.355536875176057]	FALSE
173.937	89.9879	152.222	0	0.280708	-0.201132	0.250519	0	[1,0.353770377857996,0.506130906491659]	TRUE
153.832	105.757	101.445	0	0.0917673	-0.0460586	-0.184006	210	[0,0.653320868761674,0.448522460413020]	TRUE
139.801	61.9963	122.07	1	-0.0400947	-0.476406	-0.00750439	210	[0,0.653320868761674,0.448522460413020]	FALSE
175.718	83.1103	47.6581	0	0.297444	-0.268767	-0.644288	330	[1,0.361221689803292,0.458481751556779]	FALSE
114.64	54.3128	143.231	0	-0.27655	-0.551967	0.173579	300	[1,0.377320073670351,0.355536875176057]	FALSE
165.383	78.2053	183.886	0	0.20032	-0.317004	0.521489	180	[0,0.646229622142004,0.493869093508341]	TRUE
155.565	61.2368	125.217	1	0.108048	-0.483875	0.019428	150	[0,0.638778310196709,0.541518248443221]	FALSE
90.5129	127.647	163.546	0	-0.503292	0.169215	0.347424	150	[0,0.638778310196709,0.541518248443221]	TRUE
136.295	91.6868	98.2907	0	-0.0730405	-0.184425	-0.210997	300	[1,0.377320073670351,0.355536875176057]	TRUE
186.442	84.0427	53.8293	0	0.398222	-0.259598	-0.591478	180	[0,0.646229622142004,0.493869093508341]	TRUE
149.87	64.881	154.982	0	0.0545344	-0.448038	0.274145	0	[1,0.353770377857996,0.506130906491659]	FALSE
166.331	104.892	102.831	0	0.209229	-0.054561	-0.172144	30	[1,0.346679131238326,0.551477539586980]	TRUE
173.816	80.8985	98.173	0	0.279571	-0.290519	-0.212004	210	[0,0.653320868761674,0.448522460413020]	TRUE
182.489	110.147	97.4199	0	0.361073	-0.00288151	-0.218449	210	[0,0.653320868761674,0.448522460413020]	TRUE
179.093	111.95	102.33	0	0.329162	0.0148464	-0.176428	180	[0,0.646229622142004,0.493869093508341]	TRUE
174.499	87.6	102.229	0	0.28599	-0.224615	-0.177293	120	[0,0.622679926329650,0.644463124823943]	TRUE
177.996	102.473	94.6465	0	0.318854	-0.0783559	-0.242183	330	[1,0.361221689803292,0.458481751556779]	TRUE
167.677	73.1814	181.335	1	0.221874	-0.36641	0.499657	300	[1,0.377320073670351,0.355536875176057]	FALSE
162.541	109.715	98.5886	0	0.173605	-0.00713722	-0.208448	300	[1,0.377320073670351,0.355536875176057]	TRUE
219.926	63.2919	177.991	1	0.712895	-0.463665	0.471043	330	[1,0.361221689803292,0.458481751556779]	FALSE
211.255	72.2268	168.387	1	0.631411	-0.375797	0.388856	240	[0,0.666522749260912,0.364099951469867]	FALSE
144.818	50.3761	105.874	1	0.00705057	-0.590681	-0.146107	30	[1,0.346679131238326,0.551477539586980]	FALSE
178.9	79.7243	98.2638	1	0.327344	-0.302066	-0.211227	270	[0.367230854600391,0.616764320864810,0]	FALSE
171.042	101.845	104.58	0	0.2535	-0.0845274	-0.157174	120	[0,0.622679926329650,0.644463124823943]	TRUE
198.471	70.8048	109.297	0	0.511264	-0.389781	-0.116813	30	[1,0.346679131238326,0.551477539586980]	TRUE
143.636	72.1383	117.799	0	-0.0040548	-0.376668	-0.0440539	330	[1,0.361221689803292,0.458481751556779]	TRUE
159.037	59.9528	89.8827	0	0.140683	-0.496502	-0.282949	330	[1,0.361221689803292,0.458481751556779]	TRUE
184.365	59.6583	98.8332	1	0.378708	-0.499398	-0.206355	30	[1,0.346679131238326,0.551477539586980]	FALSE
185.531	94.6057	116.902	0	0.389658	-0.15572	-0.0517343	330	[1,0.361221689803292,0.458481751556779]	TRUE
178.75	93.3003	151.556	1	0.325936	-0.168557	0.24482	30	[1,0.346679131238326,0.551477539586980]	FALSE
185.712	61.999	78.6192	1	0.39136	-0.47638	-0.379337	300	[1,0.377320073670351,0.355536875176057]	TRUE
204.051	71.3087	161.457	1	0.563708	-0.384826	0.329549	30	[1,0.346679131238326,0.551477539586980]	FALSE
164.729	94.442	97.3731	0	0.194175	-0.157329	-0.21885	120	[0,0.622679926329650,0.644463124823943]	FALSE
165.076	92.119	106.113	0	0.197431	-0.180174	-0.144054	330	[1,0.361221689803292,0.458481751556779]	FALSE
173.162	97.1967	144.793	0	0.273423	-0.13024	0.186946	330	[1,0.361221689803292,0.458481751556779]	FALSE
165.703	99.8127	112.125	0	0.203326	-0.104514	-0.0926071	180	[0,0.646229622142004,0.493869093508341]	TRUE
186.61	55.5347	105.217	1	0.399805	-0.53995	-0.151723	240	[0,0.666522749260912,0.364099951469867]	FALSE
155.889	55.3092	175.082	1	0.111097	-0.542168	0.446144	330	[1,0.361221689803292,0.458481751556779]	TRUE
159.287	93.4555	109.512	0	0.143028	-0.167031	-0.114973	150	[0,0.638778310196709,0.541518248443221]	TRUE
175.889	47.6943	103.015	1	0.299054	-0.617054	-0.170573	240	[0,0.666522749260912,0.364099951469867]	TRUE
164.296	47.5362	73.8932	1	0.190098	-0.618609	-0.41978	180	[0,0.646229622142004,0.493869093508341]	TRUE
197.983	64.8543	152.759	1	0.506678	-0.4483	0.255117	150	[0,0.638778310196709,0.541518248443221]	FALSE
153.086	76.3377	102.511	0	0.0847546	-0.33537	-0.174879	30	[1,0.346679131238326,0.551477539586980]	TRUE
174.879	91.8592	110.037	0	0.28956	-0.182729	-0.110481	150	[0,0.638778310196709,0.541518248443221]	TRUE
150.557	76.9274	107.518	0	0.0609837	-0.329571	-0.132038	120	[0,0.622679926329650,0.644463124823943]	TRUE
170.895	45.5858	140.931	1	0.252115	-0.63779	0.153895	300	[1,0.377320073670351,0.355536875176057]	TRUE
162.794	47.6393	147.681	1	0.175989	-0.617595	0.21166	150	[0,0.638778310196709,0.541518248443221]	FALSE
208.833	67.5792	105.434	1	0.608653	-0.421503	-0.149871	30	[1,0.346679131238326,0.551477539586980]	TRUE
139.305	76.5433	110.712	0	-0.0447565	-0.333349	-0.104704	150	[0,0.638778310196709,0.541518248443221]	TRUE
163.381	101.383	173.24	1	0.181501	-0.0890682	0.430385	150	[0,0.638778310196709,0.541518248443221]	FALSE
191.295	37.8429	136.645	1	0.44383	-0.713935	0.117223	0	[1,0.353770377857996,0.506130906491659]	FALSE
116.408	64.3745	103.323	0	-0.259933	-0.453019	-0.167937	30	[1,0.346679131238326,0.551477539586980]	TRUE
160.847	73.7237	157.611	0	0.157687	-0.361076	0.296641	180	[0,0.646229622142004,0.493869093508341]	TRUE
157.63	28.0103	157.639	1	0.127459	-0.81063	0.296877	300	[1,0.377320073670351,0.355536875176057]	TRUE
145.574	79.1113	106.268	0	0.0141573	-0.308094	-0.142729	150	[0,0.638778310196709,0.541518248443221]	FALSE
119.76	62.603	113.951	0	-0.228439	-0.470439	-0.0769839	300	[1,0.377320073670351,0.355536875176057]	TRUE
196.5	75.318	178.94	1	0.49275	-0.345398	0.47916	240	[0,0.666522749260912,0.364099951469867]	TRUE
186.876	47.2875	59.0469	1	0.402298	-0.621055	-0.546828	150	[0,0.638778310196709,0.541518248443221]	TRUE
163.73	78.9997	97.1491	0	0.18478	-0.309192	-0.220766	120	[0,0.622679926329650,0.644463124823943]	TRUE
174.229	90.1801	157.479	1	0.283447	-0.199242	0.295508	120	[0,0.622679926329650,0.644463124823943]	FALSE
175.481	47.5767	43.865	1	0.295218	-0.618211	-0.676748	30	[1,0.346679131238326,0.551477539586980]	TRUE
179.278	94.2804	108.168	0	0.330903	-0.158919	-0.126468	300	[1,0.377320073670351,0.355536875176057]	TRUE
172.478	25.4448	133.747	1	0.266989	-0.83586	0.0924188	330	[1,0.361221689803292,0.458481751556779]	TRUE
162.298	65.2331	163.769	0	0.171326	-0.444574	0.349334	210	[0,0.653320868761674,0.448522460413020]	FALSE
136.416	87.7577	156.573	1	-0.0719065	-0.223064	0.287759	150	[0,0.638778310196709,0.541518248443221]	TRUE
166.717	81.5433	139.393	0	0.21285	-0.284177	0.140742	120	[0,0.622679926329650,0.644463124823943]	FALSE
185.531	40.8415	47.7428	1	0.389658	-0.684446	-0.643563	300	[1,0.377320073670351,0.355536875176057]	FALSE
198.836	87.0108	197.388	1	0.514698	-0.23041	0.637031	0	[1,0.353770377857996,0.506130906491659]	FALSE
190.379	39.9812	121.856	1	0.435222	-0.692907	-0.00933324	330	[1,0.361221689803292,0.458481751556779]	TRUE
184.104	45.9764	54.4954	1	0.376253	-0.633948	-0.585778	210	[0,0.653320868761674,0.448522460413020]	TRUE
171.732	70.6984	84.4921	1	0.259983	-0.390828	-0.32908	90	[0.632769145399608,0.383235679135191,1]	TRUE
160.824	78.8191	171.222	1	0.157477	-0.310968	0.413113	180	[0,0.646229622142004,0.493869093508341]	TRUE
173.391	16.2796	130.157	1	0.275578	-0.925991	0.0616974	210	[0,0.653320868761674,0.448522460413020]	TRUE
83.6698	51.9886	118.266	0	-0.567601	-0.574824	-0.040056	150	[0,0.638778310196709,0.541518248443221]	TRUE
185.292	49.7242	63.8856	1	0.387414	-0.597092	-0.505421	240	[0,0.666522749260912,0.364099951469867]	FALSE
173.823	90.489	107.021	0	0.279634	-0.196204	-0.136286	210	[0,0.653320868761674,0.448522460413020]	TRUE
163.676	44.1448	28.6973	1	0.184276	-0.65196	-0.806546	330	[1,0.361221689803292,0.458481751556779]	TRUE
152.145	68.7703	158.782	0	0.0759115	-0.409789	0.306661	0	[1,0.353770377857996,0.506130906491659]	TRUE
122.091	56.0173	102.34	0	-0.206528	-0.535205	-0.176345	210	[0,0.653320868761674,0.448522460413020]	TRUE
177.035	69.1308	115.647	0	0.309821	-0.406244	-0.062472	330	[1,0.361221689803292,0.458481751556779]	FALSE
165.287	41.4093	35.6981	1	0.199414	-0.678862	-0.746636	150	[0,0.638778310196709,0.541518248443221]	TRUE
173.384	60.0391	68.5762	1	0.275507	-0.495653	-0.465281	210	[0,0.653320868761674,0.448522460413020]	TRUE
157.768	63.1524	78.8538	1	0.128757	-0.465037	-0.37733	30	[1,0.346679131238326,0.551477539586980]	TRUE
190.026	25.5451	95.757	1	0.431902	-0.834873	-0.23268	330	[1,0.361221689803292,0.458481751556779]	TRUE
156.453	41.444	26.1549	1	0.116399	-0.678521	-0.828303	30	[1,0.346679131238326,0.551477539586980]	TRUE
194.114	46.7404	90.459	1	0.470322	-0.626435	-0.278017	330	[1,0.361221689803292,0.458481751556779]	TRUE
160.869	35.553	20.29	1	0.157895	-0.736454	-0.878492	330	[1,0.361221689803292,0.458481751556779]	TRUE
158.293	52.6533	128.6	0	0.133686	-0.568287	0.0483795	330	[1,0.361221689803292,0.458481751556779]	TRUE
186.214	69.9903	122.96	1	0.396082	-0.397792	0.000112056	0	[1,0.353770377857996,0.506130906491659]	TRUE
152.286	79.0367	160.977	0	0.0772344	-0.308828	0.325443	330	[1,0.361221689803292,0.458481751556779]	TRUE
199.639	19.5902	75.5807	1	0.522244	-0.893435	-0.405339	30	[1,0.346679131238326,0.551477539586980]	TRUE
98.6299	42.0068	102.812	0	-0.42701	-0.672986	-0.172306	180	[0,0.646229622142004,0.493869093508341]	TRUE
122.157	95.5619	186.727	1	-0.205914	-0.146316	0.545803	0	[1,0.353770377857996,0.506130906491659]	FALSE
176.402	80.7954	132.704	1	0.30387	-0.291533	0.0834984	30	[1,0.346679131238326,0.551477539586980]	TRUE
158.218	37.2774	37.3627	1	0.13298	-0.719496	-0.732392	330	[1,0.361221689803292,0.458481751556779]	TRUE
158.306	50.0202	48.2786	1	0.133808	-0.594181	-0.638978	30	[1,0.346679131238326,0.551477539586980]	TRUE
157.485	54.1188	56.8193	1	0.126096	-0.553875	-0.565891	210	[0,0.653320868761674,0.448522460413020]	TRUE
52.8659	64.4144	118.9	0	-0.857088	-0.452626	-0.0346294	30	[1,0.346679131238326,0.551477539586980]	TRUE
132.763	82.8042	136.564	0	-0.10624	-0.271778	0.116526	150	[0,0.638778310196709,0.541518248443221]	TRUE
182.152	20.4806	24.9276	1	0.357908	-0.884678	-0.838806	300	[1,0.377320073670351,0.355536875176057]	TRUE
204.203	12.999	67.9242	1	0.565141	-0.958254	-0.47086	0	[1,0.353770377857996,0.506130906491659]	TRUE
200.473	9.92228	47.819	1	0.530084	-0.988511	-0.642911	300	[1,0.377320073670351,0.355536875176057]	TRUE
153.001	33.2012	19.4922	1	0.0839577	-0.759582	-0.885319	120	[0,0.622679926329650,0.644463124823943]	TRUE
130.543	112.975	202.004	1	-0.127098	0.0249241	0.676537	210	[0,0.653320868761674,0.448522460413020]	TRUE
190.391	60.1271	94.2934	1	0.435339	-0.494788	-0.245205	30	[1,0.346679131238326,0.551477539586980]	TRUE
202.438	29.9807	65.9009	1	0.548547	-0.791252	-0.488175	300	[1,0.377320073670351,0.355536875176057]	TRUE
125.019	79.1803	183.517	0	-0.179014	-0.307416	0.518327	210	[0,0.653320868761674,0.448522460413020]	FALSE
115.54	94.3468	129.678	0	-0.268096	-0.158266	0.0576029	330	[1,0.361221689803292,0.458481751556779]	TRUE
102.453	83.8767	111.157	0	-0.391085	-0.26123	-0.100894	60	[1,0.333477250739088,0.635900048530133]	FALSE
144.687	125.44	221.428	1	0.00582338	0.147511	0.842759	330	[1,0.361221689803292,0.458481751556779]	TRUE
140.955	49.2311	146.162	0	-0.0292504	-0.601941	0.198666	30	[1,0.346679131238326,0.551477539586980]	FALSE
169.943	19.3045	13.354	1	0.243169	-0.896244	-0.937847	300	[1,0.377320073670351,0.355536875176057]	TRUE
131.989	90.5748	98.8864	0	-0.113507	-0.19536	-0.205899	0	[1,0.353770377857996,0.506130906491659]	FALSE
207.552	11.0733	46.9281	1	0.596612	-0.977192	-0.650535	0	[1,0.353770377857996,0.506130906491659]	TRUE
134.407	37.5009	24.4227	1	-0.0907855	-0.717298	-0.843126	240	[0,0.666522749260912,0.364099951469867]	TRUE
139.423	42.3217	29.9451	1	-0.0436475	-0.66989	-0.795868	210	[0,0.653320868761674,0.448522460413020]	TRUE
143.511	70.3176	100.527	0	-0.00523211	-0.394573	-0.191859	0	[1,0.353770377857996,0.506130906491659]	TRUE
174.864	76.3483	120.872	1	0.289418	-0.335266	-0.0177569	330	[1,0.361221689803292,0.458481751556779]	TRUE
142.761	33.1344	22.6292	1	-0.0122752	-0.760239	-0.858474	150	[0,0.638778310196709,0.541518248443221]	TRUE
187.235	59.5316	100.767	1	0.405679	-0.500645	-0.18981	30	[1,0.346679131238326,0.551477539586980]	TRUE
156.974	27.4698	13.4518	1	0.121292	-0.815945	-0.937011	210	[0,0.653320868761674,0.448522460413020]	TRUE
126.202	108.647	203.933	1	-0.1679	-0.0176367	0.693043	300	[1,0.377320073670351,0.355536875176057]	TRUE
133.338	88.8108	156.103	0	-0.100837	-0.212708	0.283737	210	[0,0.653320868761674,0.448522460413020]	TRUE
197.608	38.456	82.1105	1	0.503163	-0.707906	-0.34946	0	[1,0.353770377857996,0.506130906491659]	TRUE
204.899	10.7124	35.0267	1	0.571679	-0.98074	-0.752382	330	[1,0.361221689803292,0.458481751556779]	TRUE
132.343	134.3	219.737	1	-0.110189	0.234642	0.828284	150	[0,0.638778310196709,0.541518248443221]	FALSE
131.391	60.6248	163.774	0	-0.119131	-0.489894	0.349383	150	[0,0.638778310196709,0.541518248443221]	TRUE
128.552	32.4887	43.5062	1	-0.145809	-0.766589	-0.679818	330	[1,0.361221689803292,0.458481751556779]	FALSE
77.8596	101.875	115.834	0	-0.622204	-0.0842295	-0.0608707	30	[1,0.346679131238326,0.551477539586980]	TRUE
98.5048	99.7414	158.426	0	-0.428187	-0.105214	0.303611	180	[0,0.646229622142004,0.493869093508341]	FALSE
142.904	50.2148	128.369	0	-0.0109313	-0.592267	0.046396	150	[0,0.638778310196709,0.541518248443221]	TRUE
137.831	141.487	222.877	1	-0.0586062	0.305316	0.855159	270	[0.367230854600391,0.616764320864810,0]	FALSE
208.322	18.8658	49.0228	1	0.60385	-0.900558	-0.632609	330	[1,0.361221689803292,0.458481751556779]	TRUE
163.692	16.0522	13.306	1	0.184421	-0.928228	-0.938258	180	[0,0.646229622142004,0.493869093508341]	FALSE
129.221	37.1411	15.5853	1	-0.139522	-0.720837	-0.918753	330	[1,0.361221689803292,0.458481751556779]	TRUE
118.218	36.9165	15.1409	1	-0.242932	-0.723045	-0.922556	30	[1,0.346679131238326,0.551477539586980]	TRUE
128.109	114.221	204.214	0	-0.149972	0.0371826	0.69545	180	[0,0.646229622142004,0.493869093508341]	FALSE
117.171	90.346	166.516	0	-0.252764	-0.19761	0.372847	300	[1,0.377320073670351,0.355536875176057]	TRUE
158.446	24.6583	11.5414	1	0.135123	-0.843595	-0.953359	180	[0,0.646229622142004,0.493869093508341]	TRUE
139.139	39.3698	12.4156	1	-0.0463207	-0.698919	-0.945878	180	[0,0.646229622142004,0.493869093508341]	TRUE
92.0951	87.3955	103.614	0	-0.488423	-0.226626	-0.165446	150	[0,0.638778310196709,0.541518248443221]	TRUE
192.888	39.9801	100.009	1	0.458801	-0.692917	-0.196291	30	[1,0.346679131238326,0.551477539586980]	TRUE
207.158	12.1798	31.9379	1	0.592906	-0.96631	-0.778815	300	[1,0.377320073670351,0.355536875176057]	TRUE
150.356	36.9133	11.0065	1	0.0590936	-0.723077	-0.957936	180	[0,0.646229622142004,0.493869093508341]	TRUE
199.459	28.3276	71.3435	1	0.520557	-0.807509	-0.441599	150	[0,0.638778310196709,0.541518248443221]	TRUE
168.343	14.1916	18.6576	1	0.228132	-0.946526	-0.892461	0	[1,0.353770377857996,0.506130906491659]	TRUE
139.052	55.6815	135.986	0	-0.0471314	-0.538507	0.111582	300	[1,0.377320073670351,0.355536875176057]	TRUE
100.476	89.1991	178.351	0	-0.409661	-0.208889	0.474123	30	[1,0.346679131238326,0.551477539586980]	TRUE
129.929	66.9304	154.472	0	-0.132873	-0.427883	0.269779	210	[0,0.653320868761674,0.448522460413020]	FALSE
193.309	12.1457	26.0226	1	0.462759	-0.966645	-0.829435	30	[1,0.346679131238326,0.551477539586980]	TRUE
102.51	37.1829	11.0016	1	-0.390543	-0.720425	-0.957978	150	[0,0.638778310196709,0.541518248443221]	TRUE
126.989	88.1773	166.104	0	-0.160502	-0.218937	0.369317	120	[0,0.622679926329650,0.644463124823943]	TRUE
174.937	57.2185	130.39	1	0.290103	-0.523392	0.0636925	330	[1,0.361221689803292,0.458481751556779]	TRUE
107.454	35.4303	17.8725	1	-0.344087	-0.73766	-0.899179	150	[0,0.638778310196709,0.541518248443221]	TRUE
132.28	139.183	204.511	1	-0.110781	0.282658	0.697989	120	[0,0.622679926329650,0.644463124823943]	FALSE
107.676	85.9086	171.516	0	-0.341993	-0.241248	0.41563	180	[0,0.646229622142004,0.493869093508341]	TRUE
150.298	67.9725	141.565	0	0.0585536	-0.417635	0.159327	330	[1,0.361221689803292,0.458481751556779]	TRUE
200.465	29.0705	53.8679	1	0.530009	-0.800204	-0.591148	30	[1,0.346679131238326,0.551477539586980]	TRUE
207.789	22.2315	44.3006	1	0.598837	-0.86746	-0.67302	300	[1,0.377320073670351,0.355536875176057]	TRUE
126.455	79.0101	158.14	0	-0.165521	-0.30909	0.30117	210	[0,0.653320868761674,0.448522460413020]	FALSE
145.763	36.8487	12.7533	1	0.0159334	-0.723711	-0.942988	330	[1,0.361221689803292,0.458481751556779]	TRUE
139.805	72.1749	152.941	0	-0.0400545	-0.376308	0.256679	300	[1,0.377320073670351,0.355536875176057]	TRUE
102.976	47.5375	10.7575	1	-0.386172	-0.618597	-0.960067	180	[0,0.646229622142004,0.493869093508341]	TRUE
176.344	14.5451	27.2394	1	0.303323	-0.943049	-0.819022	330	[1,0.361221689803292,0.458481751556779]	TRUE
188.196	43.593	79.0294	1	0.414711	-0.657387	-0.375827	210	[0,0.653320868761674,0.448522460413020]	TRUE
103.3	73.1688	172.696	0	-0.383123	-0.366533	0.425729	90	[0.632769145399608,0.383235679135191,1]	FALSE
132.086	50.5679	11.6473	1	-0.112602	-0.588795	-0.952452	0	[1,0.353770377857996,0.506130906491659]	TRUE
130.113	31.99	23.7408	1	-0.131145	-0.771493	-0.848962	150	[0,0.638778310196709,0.541518248443221]	TRUE
138.553	77.6385	149.784	0	-0.051825	-0.322578	0.22966	210	[0,0.653320868761674,0.448522460413020]	TRUE
102.217	67.2479	181.222	0	-0.393304	-0.424761	0.498695	300	[1,0.377320073670351,0.355536875176057]	TRUE
209.062	20.185	40.4175	1	0.6108	-0.887586	-0.70625	180	[0,0.646229622142004,0.493869093508341]	TRUE
121.443	135.747	187.159	1	-0.212617	0.248868	0.5495	300	[1,0.377320073670351,0.355536875176057]	TRUE
127.53	65.0786	138.98	0	-0.155415	-0.446094	0.137204	210	[0,0.653320868761674,0.448522460413020]	TRUE
91.3711	51.4056	19.8091	1	-0.495226	-0.580557	-0.882607	180	[0,0.646229622142004,0.493869093508341]	TRUE
193.997	42.2963	54.5574	1	0.469226	-0.670139	-0.585247	180	[0,0.646229622142004,0.493869093508341]	TRUE
88.7378	60.0688	11.886	1	-0.519974	-0.495361	-0.95041	180	[0,0.646229622142004,0.493869093508341]	TRUE
81.3965	45.3431	13.3897	1	-0.588965	-0.640176	-0.937541	180	[0,0.646229622142004,0.493869093508341]	TRUE
145.444	66.3694	129.932	0	0.0129382	-0.4334	0.0597764	0	[1,0.353770377857996,0.506130906491659]	TRUE
95.5486	71.2923	12.2149	1	-0.455968	-0.384987	-0.947595	270	[0.367230854600391,0.616764320864810,0]	TRUE
119.441	35.797	27.7434	1	-0.231436	-0.734054	-0.814709	180	[0,0.646229622142004,0.493869093508341]	TRUE
114.009	83.1967	189.125	1	-0.282486	-0.267918	0.566318	210	[0,0.653320868761674,0.448522460413020]	FALSE
102.27	59.3991	162.629	0	-0.392805	-0.501947	0.339578	330	[1,0.361221689803292,0.458481751556779]	TRUE
176.6	61.2739	71.1578	1	0.30573	-0.48351	-0.443188	0	[1,0.353770377857996,0.506130906491659]	TRUE
196.756	30.2989	44.1297	1	0.49515	-0.788124	-0.674482	180	[0,0.646229622142004,0.493869093508341]	TRUE
161.109	27.4118	36.6405	1	0.160154	-0.816516	-0.738571	150	[0,0.638778310196709,0.541518248443221]	TRUE
131.949	117.717	149.375	0	-0.113888	0.0715654	0.226155	120	[0,0.622679926329650,0.644463124823943]	TRUE
103.17	163.909	175.767	1	-0.384345	0.525825	0.452012	180	[0,0.646229622142004,0.493869093508341]	TRUE
110.776	153.967	160.099	0	-0.312868	0.428046	0.317926	180	[0,0.646229622142004,0.493869093508341]	TRUE
147.922	103.52	153.402	0	0.0362193	-0.0680552	0.260624	180	[0,0.646229622142004,0.493869093508341]	TRUE
161.53	75.577	80.6656	1	0.164111	-0.342851	-0.361825	30	[1,0.346679131238326,0.551477539586980]	TRUE
110.126	65.2799	126.434	0	-0.318974	-0.444115	0.0298444	180	[0,0.646229622142004,0.493869093508341]	TRUE
184.232	48.6142	50.964	1	0.37745	-0.608008	-0.615998	240	[0,0.666522749260912,0.364099951469867]	TRUE
110.639	41.9458	28.6507	1	-0.314149	-0.673586	-0.806945	300	[1,0.377320073670351,0.355536875176057]	TRUE
60.7524	71.0035	16.0652	1	-0.782973	-0.387828	-0.914646	180	[0,0.646229622142004,0.493869093508341]	TRUE
125.258	55.8225	158.76	0	-0.176763	-0.537121	0.306473	210	[0,0.653320868761674,0.448522460413020]	TRUE
131.297	73.3229	108.409	0	-0.120019	-0.365018	-0.124408	30	[1,0.346679131238326,0.551477539586980]	TRUE
91.8046	56.3942	24.3366	1	-0.491153	-0.531498	-0.843863	240	[0,0.666522749260912,0.364099951469867]	TRUE
160.242	55.1593	179.303	0	0.152003	-0.543642	0.482266	150	[0,0.638778310196709,0.541518248443221]	TRUE
163.923	51.8372	45.2824	1	0.186598	-0.576312	-0.664618	150	[0,0.638778310196709,0.541518248443221]	TRUE
156.687	71.3966	65.4569	1	0.118592	-0.383962	-0.491974	90	[0.632769145399608,0.383235679135191,1]	FALSE
63.0035	94.9117	16.0388	1	-0.761818	-0.15271	-0.914872	150	[0,0.638778310196709,0.541518248443221]	TRUE
151.917	84.2624	101.813	0	0.0737703	-0.257437	-0.180851	180	[0,0.646229622142004,0.493869093508341]	TRUE
82.7994	101.525	28.964	1	-0.575781	-0.0876713	-0.804264	0	[1,0.353770377857996,0.506130906491659]	FALSE
91.8154	152.296	184.825	1	-0.491051	0.411612	0.529521	150	[0,0.638778310196709,0.541518248443221]	TRUE
179.366	86.0347	176.945	0	0.331724	-0.240009	0.462093	210	[0,0.653320868761674,0.448522460413020]	FALSE
80.4432	176.715	176.35	0	-0.597924	0.651754	0.457	30	[1,0.346679131238326,0.551477539586980]	FALSE
134.663	58.056	36.6531	1	-0.0883781	-0.515156	-0.738464	180	[0,0.646229622142004,0.493869093508341]	TRUE
44.6017	109.471	15.6678	1	-0.934753	-0.00952776	-0.918046	210	[0,0.653320868761674,0.448522460413020]	TRUE
144.337	70.7188	58.7699	1	0.00253577	-0.390627	-0.549199	150	[0,0.638778310196709,0.541518248443221]	TRUE
124.378	70.196	118.467	0	-0.185039	-0.395769	-0.0383385	210	[0,0.653320868761674,0.448522460413020]	TRUE
140.399	82.5132	70.5621	0	-0.0344717	-0.27464	-0.448286	150	[0,0.638778310196709,0.541518248443221]	TRUE
45.9904	111.066	13.6273	1	-0.921702	0.00615149	-0.935508	150	[0,0.638778310196709,0.541518248443221]	TRUE
71.6027	88.0035	16.9132	1	-0.681005	-0.220647	-0.907389	180	[0,0.646229622142004,0.493869093508341]	TRUE
58.706	180.56	156.723	0	-0.802204	0.689565	0.289041	0	[1,0.353770377857996,0.506130906491659]	TRUE
77.6519	76.7035	16.9952	1	-0.624156	-0.331773	-0.906687	240	[0,0.666522749260912,0.364099951469867]	TRUE
160.335	122.371	166.807	0	0.152876	0.117326	0.375338	180	[0,0.646229622142004,0.493869093508341]	TRUE
56.5481	101.842	12.4512	1	-0.822484	-0.0845616	-0.945573	270	[0.367230854600391,0.616764320864810,0]	TRUE
51.1529	109.943	14.5576	1	-0.873187	-0.00488634	-0.927547	180	[0,0.646229622142004,0.493869093508341]	TRUE
79.8717	99.6978	21.8013	1	-0.603295	-0.105643	-0.865559	180	[0,0.646229622142004,0.493869093508341]	TRUE
145.144	89.807	88.6406	0	0.0101131	-0.202911	-0.293578	150	[0,0.638778310196709,0.541518248443221]	TRUE
115.904	86.2262	47.1588	1	-0.26467	-0.238125	-0.648561	150	[0,0.638778310196709,0.541518248443221]	TRUE
129.387	90.4739	103.549	0	-0.137964	-0.196352	-0.165997	30	[1,0.346679131238326,0.551477539586980]	TRUE
119.416	85.7725	59.0773	1	-0.231671	-0.242587	-0.546568	180	[0,0.646229622142004,0.493869093508341]	TRUE
63.221	103.212	12.4298	1	-0.759774	-0.0710853	-0.945756	180	[0,0.646229622142004,0.493869093508341]	TRUE
173.121	76.4004	154.53	0	0.273035	-0.334753	0.270271	30	[1,0.346679131238326,0.551477539586980]	TRUE
174.191	52.8517	133.907	0	0.283095	-0.566336	0.093794	180	[0,0.646229622142004,0.493869093508341]	TRUE
41.8886	118.389	10.6501	1	-0.96025	0.0781734	-0.960985	180	[0,0.646229622142004,0.493869093508341]	TRUE
64.7389	180.471	182.977	0	-0.745509	0.688694	0.51371	150	[0,0.638778310196709,0.541518248443221]	FALSE
158.173	110.953	161.824	0	0.132563	0.0050426	0.332689	30	[1,0.346679131238326,0.551477539586980]	TRUE
153.085	56.6492	125.546	0	0.0847432	-0.528991	0.0222448	210	[0,0.653320868761674,0.448522460413020]	TRUE
135.359	85.7775	76.258	0	-0.0818434	-0.242538	-0.399543	180	[0,0.646229622142004,0.493869093508341]	TRUE
134.597	145.149	166.452	0	-0.0890018	0.341333	0.3723	210	[0,0.653320868761674,0.448522460413020]	TRUE
75.0496	93.1458	11.1412	1	-0.648612	-0.170077	-0.956784	180	[0,0.646229622142004,0.493869093508341]	TRUE
44.2818	175.223	167.07	0	-0.937759	0.637082	0.377582	30	[1,0.346679131238326,0.551477539586980]	TRUE
97.6039	93.3621	72.0031	0	-0.436653	-0.16795	-0.435955	150	[0,0.638778310196709,0.541518248443221]	TRUE
98.9272	129.764	182.753	0	-0.424217	0.190036	0.511795	30	[1,0.346679131238326,0.551477539586980]	TRUE
89.552	104.217	66.5762	1	-0.512322	-0.0611967	-0.482396	240	[0,0.666522749260912,0.364099951469867]	TRUE
148.931	88.0713	142.617	0	0.0457029	-0.21998	0.168325	0	[1,0.353770377857996,0.506130906491659]	TRUE
47.3103	122.819	8.95665	1	-0.909299	0.121732	-0.975478	180	[0,0.646229622142004,0.493869093508341]	TRUE
119.138	91.5556	95.7348	0	-0.234284	-0.185715	-0.23287	150	[0,0.638778310196709,0.541518248443221]	FALSE
120.483	134.541	163.481	0	-0.221645	0.237011	0.346868	330	[1,0.361221689803292,0.458481751556779]	TRUE
62.0972	180.805	187.206	0	-0.770335	0.691979	0.549898	240	[0,0.666522749260912,0.364099951469867]	TRUE
130.122	72.4846	108.686	0	-0.13106	-0.373262	-0.12204	180	[0,0.646229622142004,0.493869093508341]	TRUE
98.0006	93.1122	108.221	0	-0.432925	-0.170407	-0.126015	180	[0,0.646229622142004,0.493869093508341]	TRUE
56.5182	168.149	179.987	0	-0.822765	0.567515	0.488124	180	[0,0.646229622142004,0.493869093508341]	TRUE
37.6588	179.319	180.578	0	-1	0.677362	0.493182	150	[0,0.638778310196709,0.541518248443221]	TRUE
77.4613	89.3289	6.09106	1	-0.625948	-0.207613	-1	150	[0,0.638778310196709,0.541518248443221]	TRUE
70.434	140.397	121.281	0	-0.691988	0.294595	-0.014257	180	[0,0.646229622142004,0.493869093508341]	TRUE
57.2823	126.239	105.509	0	-0.815585	0.155372	-0.14923	210	[0,0.653320868761674,0.448522460413020]	TRUE
109.198	113.573	151.499	0	-0.327698	0.0308041	0.244336	180	[0,0.646229622142004,0.493869093508341]	TRUE
85.7026	156.429	181.121	0	-0.548498	0.452258	0.497827	180	[0,0.646229622142004,0.493869093508341]	TRUE
93.7339	148.185	113.915	0	-0.473022	0.371191	-0.0772944	150	[0,0.638778310196709,0.541518248443221]	FALSE
132.908	74.6469	122.83	0	-0.104877	-0.351998	-0.000997424	180	[0,0.646229622142004,0.493869093508341]	TRUE
56.4225	160.494	177.043	0	-0.823664	0.492239	0.462928	150	[0,0.638778310196709,0.541518248443221]	TRUE
65.548	181.05	195.838	0	-0.737905	0.694391	0.623771	210	[0,0.653320868761674,0.448522460413020]	TRUE
155.218	79.8405	85.2832	0	0.104784	-0.300923	-0.32231	180	[0,0.646229622142004,0.493869093508341]	TRUE
109.806	158.856	107.517	0	-0.321981	0.476126	-0.132041	60	[1,0.333477250739088,0.635900048530133]	TRUE
81.6753	161.362	180.373	0	-0.586345	0.500777	0.491426	150	[0,0.638778310196709,0.541518248443221]	TRUE
91.9823	118.307	100.175	0	-0.489483	0.0773582	-0.19487	180	[0,0.646229622142004,0.493869093508341]	FALSE
99.0845	127.193	106.917	0	-0.422738	0.164745	-0.137175	30	[1,0.346679131238326,0.551477539586980]	FALSE
163.219	73.7206	89.0659	0	0.179979	-0.361107	-0.289939	330	[1,0.361221689803292,0.458481751556779]	TRUE
138.269	144.563	127.271	0	-0.0544888	0.335566	0.037005	60	[1,0.333477250739088,0.635900048530133]	FALSE
122.46	87.6605	74.6742	0	-0.203059	-0.22402	-0.413096	150	[0,0.638778310196709,0.541518248443221]	TRUE
90.9256	83.2837	44.2872	1	-0.499413	-0.267062	-0.673135	210	[0,0.653320868761674,0.448522460413020]	TRUE
101.12	158.851	166.502	0	-0.403614	0.476083	0.37272	330	[1,0.361221689803292,0.458481751556779]	TRUE
93.4743	101.337	150.67	0	-0.475461	-0.0895203	0.237242	180	[0,0.646229622142004,0.493869093508341]	TRUE
152.461	91.8606	102.785	0	0.0788824	-0.182716	-0.172539	180	[0,0.646229622142004,0.493869093508341]	TRUE
118.208	131.489	76.1827	0	-0.24302	0.206997	-0.400188	0	[1,0.353770377857996,0.506130906491659]	TRUE
124.961	109.875	97.9324	0	-0.179561	-0.00555682	-0.214064	180	[0,0.646229622142004,0.493869093508341]	TRUE
91.691	167.759	174.553	0	-0.49222	0.563682	0.441621	210	[0,0.653320868761674,0.448522460413020]	TRUE
77.8819	146.195	157.327	0	-0.621994	0.351617	0.294206	150	[0,0.638778310196709,0.541518248443221]	TRUE
76.2127	152.157	161.927	0	-0.637682	0.410249	0.333574	330	[1,0.361221689803292,0.458481751556779]	TRUE
105.631	93.8625	142.713	0	-0.361216	-0.163028	0.169148	150	[0,0.638778310196709,0.541518248443221]	TRUE
81.397	100.781	120.285	0	-0.58896	-0.0949877	-0.022776	150	[0,0.638778310196709,0.541518248443221]	TRUE
93.2272	154.833	155.155	0	-0.477784	0.436566	0.275618	0	[1,0.353770377857996,0.506130906491659]	TRUE
154.241	156.515	141.948	0	0.0956112	0.453109	0.162599	330	[1,0.361221689803292,0.458481751556779]	FALSE
102.361	133.36	162.318	0	-0.391947	0.225395	0.336919	150	[0,0.638778310196709,0.541518248443221]	TRUE
68.22	89.9114	90.434	0	-0.712794	-0.201884	-0.278232	30	[1,0.346679131238326,0.551477539586980]	TRUE
122.984	145.111	110.259	0	-0.198134	0.340955	-0.108576	270	[0.367230854600391,0.616764320864810,0]	FALSE
147.933	145.061	156.206	0	0.0363294	0.340467	0.284612	240	[0,0.666522749260912,0.364099951469867]	FALSE
160.489	156.991	145.407	0	0.154325	0.457784	0.1922	210	[0,0.653320868761674,0.448522460413020]	FALSE
131.475	97.167	126.865	0	-0.11834	-0.130532	0.0335308	30	[1,0.346679131238326,0.551477539586980]	TRUE
98.959	155.889	69.0097	0	-0.423918	0.446947	-0.461571	120	[0,0.622679926329650,0.644463124823943]	TRUE
144.864	143.287	77.0586	0	0.00748532	0.323017	-0.392692	120	[0,0.622679926329650,0.644463124823943]	TRUE
123.983	134.11	147.02	0	-0.188752	0.232773	0.206009	30	[1,0.346679131238326,0.551477539586980]	FALSE
162.771	157.602	142.496	0	0.175772	0.463793	0.16729	120	[0,0.622679926329650,0.644463124823943]	FALSE
88.0049	116.01	66.2878	0	-0.526862	0.0547747	-0.484864	210	[0,0.653320868761674,0.448522460413020]	TRUE
138.826	81.3661	76.0231	0	-0.0492593	-0.285921	-0.401553	150	[0,0.638778310196709,0.541518248443221]	TRUE
111.806	62.454	20.2905	1	-0.303188	-0.471905	-0.878488	240	[0,0.666522749260912,0.364099951469867]	TRUE
117.473	66.9417	66.6408	1	-0.249927	-0.427772	-0.481843	180	[0,0.646229622142004,0.493869093508341]	TRUE
108.094	64.6759	42.8286	1	-0.338067	-0.450054	-0.685617	150	[0,0.638778310196709,0.541518248443221]	TRUE
90.7989	136.466	133.054	0	-0.500605	0.255937	0.0864947	300	[1,0.377320073670351,0.355536875176057]	TRUE
137.901	100.478	74.309	0	-0.0579482	-0.0979672	-0.416222	180	[0,0.646229622142004,0.493869093508341]	TRUE
130.878	74.2726	75.0065	0	-0.123955	-0.355679	-0.410253	180	[0,0.646229622142004,0.493869093508341]	TRUE
160.159	80.2421	93.4004	0	0.151222	-0.296974	-0.252846	180	[0,0.646229622142004,0.493869093508341]	TRUE
138.183	134.067	106.652	0	-0.0553005	0.232353	-0.139444	120	[0,0.622679926329650,0.644463124823943]	TRUE
115.352	109.842	130.998	0	-0.269856	-0.00587929	0.0688975	150	[0,0.638778310196709,0.541518248443221]	TRUE
126.39	162.969	72.7038	0	-0.166128	0.51658	-0.429959	0	[1,0.353770377857996,0.506130906491659]	TRUE
93.6304	149.378	58.6358	0	-0.473994	0.382923	-0.550346	180	[0,0.646229622142004,0.493869093508341]	TRUE
163.343	157.989	140.551	0	0.18115	0.467605	0.150644	120	[0,0.622679926329650,0.644463124823943]	FALSE
101.014	109.46	142.611	0	-0.404601	-0.00964473	0.168275	330	[1,0.361221689803292,0.458481751556779]	TRUE
147.234	84.2316	85.2125	0	0.0297548	-0.257741	-0.322914	120	[0,0.622679926329650,0.644463124823943]	FALSE
80.4782	84.0478	71.274	0	-0.597595	-0.259548	-0.442194	210	[0,0.653320868761674,0.448522460413020]	TRUE
96.9422	89.7585	92.7853	0	-0.442871	-0.203388	-0.25811	180	[0,0.646229622142004,0.493869093508341]	TRUE
131.609	94.2861	105.213	0	-0.117084	-0.158863	-0.151762	30	[1,0.346679131238326,0.551477539586980]	TRUE
129.052	139.905	142.764	0	-0.141112	0.28976	0.169589	330	[1,0.361221689803292,0.458481751556779]	TRUE
94.7554	144.409	127.705	0	-0.463422	0.334052	0.0407181	150	[0,0.638778310196709,0.541518248443221]	FALSE
143.684	100.455	79.6674	0	-0.00360912	-0.0981925	-0.370367	0	[1,0.353770377857996,0.506130906491659]	TRUE
98.8807	116.342	132.224	0	-0.424654	0.058037	0.0793912	150	[0,0.638778310196709,0.541518248443221]	TRUE
107.133	59.8814	31.3979	1	-0.347101	-0.497204	-0.783435	240	[0,0.666522749260912,0.364099951469867]	TRUE
173.644	84.3044	93.745	0	0.277948	-0.257024	-0.249898	0	[1,0.353770377857996,0.506130906491659]	TRUE
122.046	78.3438	63.0912	0	-0.206948	-0.315642	-0.512219	330	[1,0.361221689803292,0.458481751556779]	TRUE
168.527	66.4567	78.2895	0	0.229861	-0.432541	-0.382159	150	[0,0.638778310196709,0.541518248443221]	TRUE
96.44	126.731	125.492	0	-0.447591	0.160206	0.0217796	300	[1,0.377320073670351,0.355536875176057]	FALSE
125.568	104.201	135.737	0	-0.173858	-0.061359	0.109454	330	[1,0.361221689803292,0.458481751556779]	TRUE
141.82	143.511	94.4827	0	-0.0211185	0.325219	-0.243584	0	[1,0.353770377857996,0.506130906491659]	TRUE
136.863	107.104	110.944	0	-0.0677106	-0.0328061	-0.102717	30	[1,0.346679131238326,0.551477539586980]	TRUE
116.265	124.346	77.668	0	-0.261282	0.136748	-0.387477	0	[1,0.353770377857996,0.506130906491659]	TRUE
144.743	97.1271	116.697	0	0.00634802	-0.130923	-0.0534822	330	[1,0.361221689803292,0.458481751556779]	TRUE
139.885	123.199	89.6502	0	-0.0393067	0.125467	-0.284939	150	[0,0.638778310196709,0.541518248443221]	TRUE
138.489	111.517	123.134	0	-0.0524243	0.0105874	0.00160055	330	[1,0.361221689803292,0.458481751556779]	TRUE
121.153	141.708	56.4484	0	-0.215341	0.307489	-0.569064	330	[1,0.361221689803292,0.458481751556779]	FALSE
135.739	110.005	83.4678	0	-0.0782727	-0.00428266	-0.337845	120	[0,0.622679926329650,0.644463124823943]	TRUE
184.017	72.0106	84.2293	0	0.375434	-0.377924	-0.331329	120	[0,0.622679926329650,0.644463124823943]	TRUE
83.4835	126.986	112.51	0	-0.569352	0.162715	-0.089319	120	[0,0.622679926329650,0.644463124823943]	TRUE
133.994	92.535	127.782	0	-0.0946663	-0.176083	0.0413752	210	[0,0.653320868761674,0.448522460413020]	TRUE
129.274	130.283	91.2549	0	-0.139024	0.195132	-0.271206	210	[0,0.653320868761674,0.448522460413020]	FALSE
106.048	73.6408	43.2924	1	-0.357295	-0.361892	-0.681648	150	[0,0.638778310196709,0.541518248443221]	TRUE
170.625	140.81	137.496	0	0.24958	0.298658	0.124501	90	[0.632769145399608,0.383235679135191,1]	TRUE
95.5793	118.758	127	0	-0.45568	0.0818018	0.0346826	330	[1,0.361221689803292,0.458481751556779]	TRUE
103.749	118.506	119.061	0	-0.378902	0.0793152	-0.0332578	150	[0,0.638778310196709,0.541518248443221]	TRUE
105.865	51.9228	31.5065	1	-0.359022	-0.575471	-0.782506	330	[1,0.361221689803292,0.458481751556779]	TRUE
163.141	80.0764	94.1196	0	0.179249	-0.298603	-0.246691	300	[1,0.377320073670351,0.355536875176057]	FALSE
157.25	96.5338	93.3215	0	0.123883	-0.136759	-0.253522	300	[1,0.377320073670351,0.355536875176057]	FALSE
121.939	95.7593	90.6388	0	-0.207962	-0.144375	-0.276479	120	[0,0.622679926329650,0.644463124823943]	TRUE
114.491	38.9655	34.8738	1	-0.277956	-0.702895	-0.75369	150	[0,0.638778310196709,0.541518248443221]	TRUE
194.663	83.763	93.7795	0	0.475481	-0.262349	-0.249602	210	[0,0.653320868761674,0.448522460413020]	TRUE
154.143	149.726	150.91	0	0.0946886	0.386345	0.239298	60	[1,0.333477250739088,0.635900048530133]	FALSE
134.702	160.165	148.402	0	-0.0880178	0.489004	0.217831	0	[1,0.353770377857996,0.506130906491659]	TRUE
130.353	80.0758	109.709	0	-0.128882	-0.298609	-0.113285	30	[1,0.346679131238326,0.551477539586980]	FALSE
138.064	165.687	133.58	0	-0.0564176	0.543301	0.0909887	60	[1,0.333477250739088,0.635900048530133]	TRUE
44.3044	129.44	31.9318	0	-0.937547	0.186844	-0.778867	210	[0,0.653320868761674,0.448522460413020]	TRUE
122.079	101.042	77.0123	0	-0.206639	-0.092422	-0.393088	150	[0,0.638778310196709,0.541518248443221]	TRUE
95.3187	119.288	117.321	0	-0.458128	0.0870131	-0.048141	300	[1,0.377320073670351,0.355536875176057]	TRUE
136.641	144.011	96.8119	0	-0.0697946	0.330136	-0.223653	180	[0,0.646229622142004,0.493869093508341]	FALSE
143.602	140.549	124.308	0	-0.00437366	0.296097	0.0116505	210	[0,0.653320868761674,0.448522460413020]	FALSE
93.8576	123.194	106.829	0	-0.471859	0.125427	-0.137933	150	[0,0.638778310196709,0.541518248443221]	TRUE
153.846	118.728	59.8235	0	0.0918935	0.0815016	-0.540182	0	[1,0.353770377857996,0.506130906491659]	TRUE
164.284	92.5965	94.6129	0	0.189985	-0.175478	-0.24247	180	[0,0.646229622142004,0.493869093508341]	TRUE
102.772	101.158	94.8311	0	-0.388087	-0.0912862	-0.240603	300	[1,0.377320073670351,0.355536875176057]	TRUE
120.133	120.331	78.1762	0	-0.224926	0.0972643	-0.383128	150	[0,0.638778310196709,0.541518248443221]	TRUE
157.397	118.695	67.8155	0	0.125268	0.0811776	-0.47179	120	[0,0.622679926329650,0.644463124823943]	TRUE
146.015	107.12	132.205	0	0.0183045	-0.0326535	0.0792271	180	[0,0.646229622142004,0.493869093508341]	FALSE
154.654	147.215	157.172	0	0.0994908	0.361648	0.292883	330	[1,0.361221689803292,0.458481751556779]	FALSE
147.701	129.271	88.4303	0	0.0341448	0.185186	-0.295378	30	[1,0.346679131238326,0.551477539586980]	TRUE
167.703	136.287	139.38	0	0.222115	0.254184	0.140628	120	[0,0.622679926329650,0.644463124823943]	TRUE
107.028	76.6346	58.5854	1	-0.348087	-0.332451	-0.550777	150	[0,0.638778310196709,0.541518248443221]	TRUE
93.7164	107.699	115.961	0	-0.473187	-0.026963	-0.0597789	300	[1,0.377320073670351,0.355536875176057]	TRUE
181.896	84.4151	107.055	0	0.355504	-0.255936	-0.135999	330	[1,0.361221689803292,0.458481751556779]	TRUE
163.104	89.8786	135.745	0	0.178901	-0.202207	0.109521	330	[1,0.361221689803292,0.458481751556779]	FALSE
107.887	81.5419	95.4018	0	-0.340014	-0.284192	-0.235719	330	[1,0.361221689803292,0.458481751556779]	TRUE
72.7072	122.766	28.653	1	-0.670625	0.121213	-0.806925	30	[1,0.346679131238326,0.551477539586980]	TRUE
97.9994	141.333	151.991	0	-0.432936	0.3038	0.248548	330	[1,0.361221689803292,0.458481751556779]	TRUE
104.887	107.427	103.803	0	-0.368209	-0.0296317	-0.163825	0	[1,0.353770377857996,0.506130906491659]	TRUE
127.03	30.3994	68.2	1	-0.160115	-0.787136	-0.4685	30	[1,0.346679131238326,0.551477539586980]	TRUE
101.426	145.889	36.8105	1	-0.400729	0.348609	-0.737117	210	[0,0.653320868761674,0.448522460413020]	FALSE
111.708	127.799	48.7532	0	-0.304108	0.170712	-0.634917	120	[0,0.622679926329650,0.644463124823943]	TRUE
137.112	136.189	143.621	0	-0.0653668	0.253222	0.176917	60	[1,0.333477250739088,0.635900048530133]	FALSE
138.816	154.251	168.129	0	-0.0493562	0.430839	0.386644	240	[0,0.666522749260912,0.364099951469867]	FALSE
92.5045	132.127	95.0703	0	-0.484575	0.213274	-0.238556	180	[0,0.646229622142004,0.493869093508341]	TRUE
185.63	104.272	64.7348	0	0.390591	-0.0606645	-0.498154	150	[0,0.638778310196709,0.541518248443221]	TRUE
128.616	139.795	83.7209	0	-0.145207	0.288681	-0.335679	330	[1,0.361221689803292,0.458481751556779]	TRUE
138.642	39.2788	54.3146	1	-0.050991	-0.699813	-0.587325	180	[0,0.646229622142004,0.493869093508341]	TRUE
96.399	115.271	108.084	0	-0.447976	0.0475105	-0.127187	0	[1,0.353770377857996,0.506130906491659]	TRUE
133.541	74.7804	132.447	0	-0.0989302	-0.350685	0.0812947	150	[0,0.638778310196709,0.541518248443221]	FALSE
146.194	96.9222	153.26	0	0.0199808	-0.132939	0.259407	330	[1,0.361221689803292,0.458481751556779]	FALSE
99.9579	137.463	123.04	0	-0.41453	0.265743	0.000795826	210	[0,0.653320868761674,0.448522460413020]	TRUE
145.609	148.21	169.941	0	0.0144887	0.371431	0.402153	180	[0,0.646229622142004,0.493869093508341]	TRUE
90.5032	121.538	142.613	0	-0.503383	0.109138	0.168294	330	[1,0.361221689803292,0.458481751556779]	FALSE
112.484	87.2652	67.7647	0	-0.296811	-0.227907	-0.472225	0	[1,0.353770377857996,0.506130906491659]	TRUE
167.13	79.541	106.809	0	0.216736	-0.303869	-0.138103	180	[0,0.646229622142004,0.493869093508341]	TRUE
151.439	87.7543	149.005	0	0.0692725	-0.223098	0.222992	330	[1,0.361221689803292,0.458481751556779]	FALSE
146.196	148.001	158.65	0	0.0200065	0.369383	0.305528	180	[0,0.646229622142004,0.493869093508341]	FALSE
100.96	128.764	88.7523	0	-0.405112	0.180194	-0.292623	150	[0,0.638778310196709,0.541518248443221]	TRUE
134.643	32.7489	76.6288	1	-0.0885733	-0.76403	-0.39637	60	[1,0.333477250739088,0.635900048530133]	FALSE
74.4749	74.6805	50.8275	1	-0.654012	-0.351667	-0.617166	300	[1,0.377320073670351,0.355536875176057]	FALSE
121.595	41.9441	75.9263	0	-0.211192	-0.673603	-0.402382	30	[1,0.346679131238326,0.551477539586980]	TRUE
143.665	74.2832	128.953	0	-0.00378718	-0.355575	0.0513962	0	[1,0.353770377857996,0.506130906491659]	TRUE
128.879	127.711	45.3712	0	-0.142742	0.169842	-0.663859	300	[1,0.377320073670351,0.355536875176057]	FALSE
109.183	113.129	88.4187	0	-0.327835	0.0264394	-0.295478	0	[1,0.353770377857996,0.506130906491659]	TRUE
122.752	122.279	66.8956	0	-0.200314	0.116428	-0.479662	150	[0,0.638778310196709,0.541518248443221]	TRUE
145.193	92.0836	65.5747	0	0.0105759	-0.180523	-0.490966	30	[1,0.346679131238326,0.551477539586980]	TRUE
166.509	103.864	80.7334	0	0.210896	-0.0646675	-0.361245	270	[0.367230854600391,0.616764320864810,0]	TRUE
157.85	83.2142	83.1645	0	0.129521	-0.267746	-0.34044	150	[0,0.638778310196709,0.541518248443221]	FALSE
130.126	149.439	168.659	0	-0.131021	0.383525	0.391186	180	[0,0.646229622142004,0.493869093508341]	TRUE
129	50.6811	66.0857	1	-0.141603	-0.587682	-0.486593	150	[0,0.638778310196709,0.541518248443221]	TRUE
121.244	150.315	180.494	0	-0.214487	0.392134	0.49246	30	[1,0.346679131238326,0.551477539586980]	FALSE
142.319	132.077	163.405	0	-0.0164331	0.212784	0.346221	30	[1,0.346679131238326,0.551477539586980]	FALSE
132.623	90.0213	112.024	0	-0.107554	-0.200803	-0.0934725	330	[1,0.361221689803292,0.458481751556779]	TRUE
154.721	117.457	61.6882	0	0.100116	0.0689994	-0.524225	330	[1,0.361221689803292,0.458481751556779]	TRUE
127.761	163.267	185.739	1	-0.153246	0.519505	0.537345	180	[0,0.646229622142004,0.493869093508341]	FALSE
113.332	61.3641	76.6399	0	-0.288841	-0.482623	-0.396275	150	[0,0.638778310196709,0.541518248443221]	TRUE
124.403	117.765	66.0124	0	-0.1848	0.0720359	-0.487221	150	[0,0.638778310196709,0.541518248443221]	TRUE
107.838	134.006	84.364	0	-0.340474	0.231753	-0.330176	30	[1,0.346679131238326,0.551477539586980]	TRUE
166.101	81.6951	87.3578	0	0.207062	-0.282684	-0.304557	330	[1,0.361221689803292,0.458481751556779]	TRUE
132.512	90.9462	142.78	0	-0.108593	-0.191707	0.169722	150	[0,0.638778310196709,0.541518248443221]	FALSE
144.599	118.741	48.2321	0	0.00499669	0.0816297	-0.639376	0	[1,0.353770377857996,0.506130906491659]	FALSE
121.534	67.2406	62.2845	0	-0.211764	-0.424833	-0.519122	240	[0,0.666522749260912,0.364099951469867]	FALSE
150.97	84.0772	123.985	0	0.0648701	-0.259259	0.00888298	180	[0,0.646229622142004,0.493869093508341]	FALSE
159.325	97.3459	160.681	0	0.143386	-0.128772	0.322907	150	[0,0.638778310196709,0.541518248443221]	TRUE
102.179	98.649	98.288	0	-0.393657	-0.115957	-0.21102	300	[1,0.377320073670351,0.355536875176057]	TRUE
126.097	180.605	194.479	1	-0.168881	0.690016	0.612134	270	[0.367230854600391,0.616764320864810,0]	FALSE
96.4569	120.668	77.762	0	-0.447432	0.100578	-0.386672	330	[1,0.361221689803292,0.458481751556779]	TRUE
96.3831	120.206	79.8237	0	-0.448126	0.0960349	-0.369029	180	[0,0.646229622142004,0.493869093508341]	TRUE
135.035	70.0781	79.4964	0	-0.0848901	-0.396928	-0.371831	270	[0.367230854600391,0.616764320864810,0]	FALSE
161.502	72.7411	70.0057	0	0.163847	-0.37074	-0.453047	150	[0,0.638778310196709,0.541518248443221]	FALSE
110.403	120.179	71.131	0	-0.316367	0.0957741	-0.443418	150	[0,0.638778310196709,0.541518248443221]	TRUE
115.319	110.499	62.1081	0	-0.270173	0.000576187	-0.520632	180	[0,0.646229622142004,0.493869093508341]	TRUE
117.382	97.7667	128.292	0	-0.250782	-0.124634	0.045742	0	[1,0.353770377857996,0.506130906491659]	FALSE
93.0071	107.978	90.5389	0	-0.479853	-0.0242176	-0.277334	0	[1,0.353770377857996,0.506130906491659]	TRUE
136.182	84.2318	69.6047	0	-0.0741036	-0.257738	-0.456479	180	[0,0.646229622142004,0.493869093508341]	TRUE
141.912	109.045	193.025	1	-0.0202555	-0.0137256	0.599696	240	[0,0.666522749260912,0.364099951469867]	FALSE
[truncated: 8,026 more rows]

## Sheet: Figure 5n
	animal	unit	plane	cellId	HueSelec	lcw	mcw	maxhue
[truncated: 988 more rows]

[truncated: 4 more sheets: Figure 5opq, Figure 7g, Figure 7i, Figure 6 efg]
